# Supplementary material for: Whole genome methylation array analysis reveals new aspects in Balkan endemic nephropathy etiology
Source: BMC Nephrol. 2013 Oct 16;14:225. doi: 10.1186/1471-2369-14-225 (PMC3852817; doi:10.1186/1471-2369-14-225)
Supplement: Additional file 1: Table S1 — Comprehensive list of all differently methylated regions (DMRs) between Bulgarian female patients and Bulgarian female controls. [file 1471-2369-14-225-S1.xls]

## Sheet: Sheet1
Supplementary table 4. Comprehensive list of all differently methylated regions (DMRs) between Bulgarian female patients and Bulgarian female controls.
In red are marked all CpG islands that are hypermethylated ( methylated probes more than 60%) and in green are marked all hypomethylated CpG islands ( unmethylated probes more than 60%). The table shows the genomic position of the CpG island, its related gene and provides basic description of the CpG place in gene architecture- inside gene body, promoter region etc.
Total number of found differently methylated regions	293
CpG island	Gene	Cytoband	Chromosome	Start	Stop	Description			Bulgarian female patients array	Bulgarian female controls array
CpG: 117	GABRD	p36.33	chr1	1950435	1951499	ag_LACat|PROMOTER			hypermethylated	hypomethylated
CpG: 82	PRDM16	p36.32	chr1	2990032	2990682	ag_LACat|INSIDE			hypermethylated	hypomethylated
CpG: 231	ESPN	p36.31	chr1	6514668	6515663	ag_LACat|INSIDE			hypermethylated	hypomethylated
CpG: 231	ESPNP	p36.13	chr1	17019392	17020377	ag_LACat|INSIDE			hypermethylated	hypomethylated
CpG: 72	ASAP3	p36.12	chr1	23810007	23810620	ag_LACat|INSIDE			hypermethylated	hypomethylated
CpG: 43	MATN1	p35.2	chr1	31191609	31192002	ag_LACat|INSIDE			hypomethylated	hypermethylated
CpG: 56	RNF19B	p35.1	chr1	33438510	33438987	ag_LACat|PROMOTER			hypermethylated	hypomethylated
CpG: 46	OSCP1	p34.3	chr1	36915911	36916357	ag_LACat|INSIDE			hypermethylated	hypomethylated
CpG: 78	MACF1	p34.3	chr1	39547181	39547938	ag_LACat|INSIDE			hypomethylated	hypermethylated
CpG: 89	NFYC	p34.2	chr1	41157195	41157809	ag_LACat|PROMOTER			hypermethylated	hypomethylated
CpG: 77	PTPRF	p34.2	chr1	43996731	43997601	ag_LACat|INSIDE			hypomethylated	hypermethylated
CpG: 54	MGC12982	p33	chr1	47899684	47900409	ag_LACat|INSIDE			hypermethylated	hypomethylated
CpG: 30	BARHL2	p22.2	chr1	91176388	91176713	ag_LACat|DOWNSTREAM			hypomethylated	hypermethylated
CpG: 48	PSRC1	p13.3	chr1	109825721	109826192	ag_LACat|INSIDE			hypomethylated	hypermethylated
CpG: 36	LOC149620	p13.2	chr1	111813368	111813799	ag_LACat|PROMOTER			hypomethylated	hypermethylated
CpG: 76	ST7L	p13.2	chr1	113161654	113161994	ag_LACat|INSIDE			hypomethylated	hypermethylated
CpG: 69	RHOC	p13.2	chr1	113249369	113250171	ag_LACat|INSIDE			hypomethylated	hypermethylated
CpG: 109	TCHH	q21.3	chr1	152082984	152084237	ag_LACat|INSIDE			hypermethylated	hypomethylated
CpG: 125	ADAM15	q22	chr1	155034893	155035271	ag_LACat|INSIDE			hypermethylated	hypomethylated
CpG: 60	PIGM	q23.2	chr1	160001302	160001980	ag_LACat|INSIDE			hypomethylated	hypermethylated
CpG: 74	TDRD5	q25.2	chr1	179560755	179561566	ag_LACat|PROMOTER			hypomethylated	hypermethylated
CpG: 78	DDX59	q32.1	chr1	200638505	200639351	ag_LACat|INSIDE			hypermethylated	hypomethylated
CpG: 80	LOC148709	q32.1	chr1	202830066	202830907	ag_LACat|PROMOTER			hypomethylated	hypermethylated
CpG: 46	AVPR1B	q32.1	chr1	206223513	206223996	ag_LACat|PROMOTER			hypermethylated	hypomethylated
CpG: 111	SLC30A10	q41	chr1	220101117	220102188	ag_LACat|INSIDE			hypomethylated	hypermethylated
CpG: 76	FH	q43	chr1	241682555	241683051	ag_LACat|INSIDE			hypomethylated	hypermethylated
CpG: 70	AKT3	q44	chr1	244013913	244014515	ag_LACat|PROMOTER			hypomethylated	hypermethylated
CpG: 186	HNRNPU	q44	chr1	245026943	245027995	ag_LACat|INSIDE			hypomethylated	hypermethylated
CpG: 86	ZNF692	q44	chr1	249152393	249153394	ag_LACat|INSIDE			hypomethylated	hypermethylated
CpG: 64	LAPTM4A	p24.1	chr2	20251079	20251849	ag_LACat|INSIDE			hypomethylated	hypermethylated
CpG: 66	MFSD2B	p23.3	chr2	24232669	24233284	ag_LACat|PROMOTER			hypermethylated	hypomethylated
CpG: 99	DTNB	p23.3	chr2	25895863	25896776	ag_LACat|INSIDE			hypomethylated	hypermethylated
CpG: 60	ZNF513	p23.3	chr2	27603354	27604012	ag_LACat|INSIDE			hypomethylated	hypermethylated
CpG: 79	WDR43	p23.2	chr2	29117307	29117759	ag_LACat|PROMOTER			hypomethylated	hypermethylated
CpG: 64	DYSF	p13.2	chr2	71680580	71681184	ag_LACat|PROMOTER			hypomethylated	hypermethylated
CpG: 79	TMSB10	p11.2	chr2	85132305	85133014	ag_LACat|PROMOTER			hypomethylated	hypermethylated
CpG: 35	LMAN2L	q11.2	chr2	97405500	97405871	ag_LACat|INSIDE			hypomethylated	hypermethylated
CpG: 55	GPD2	q24.1	chr2	157292266	157292643	ag_LACat|PROMOTER			hypomethylated	hypermethylated
CpG: 98	LASS6	q24.3	chr2	169312414	169313651	ag_LACat|PROMOTER			hypomethylated	hypermethylated
CpG: 48	METTL5	q31.1	chr2	170681208	170681556	ag_LACat|INSIDE			hypermethylated	hypomethylated
CpG: 29	ALS2CR11	q33.1	chr2	202483587	202483966	ag_LACat|INSIDE			hypermethylated	hypomethylated
CpG: 121	FAM117B	q33.2	chr2	203499532	203500543	ag_LACat|PROMOTER			hypermethylated	hypomethylated
CpG: 58	PNKD	q35	chr2	219135038	219135398	ag_LACat|DIVERGENT_PROMOTER			hypomethylated	hypermethylated
CpG: 86	WNT6	q35	chr2	219738181	219738813	ag_LACat|INSIDE			hypermethylated	hypomethylated
CpG: 88	ITM2C	q37.1	chr2	231729618	231730782	ag_LACat|INSIDE			hypomethylated	hypermethylated
CpG: 60	HDAC11	p25.1	chr3	13521516	13522227	ag_LACat|PROMOTER			hypomethylated	hypermethylated
CpG: 145	PLCL2	p24.3	chr3	16925378	16926706	ag_LACat|PROMOTER			hypermethylated	hypomethylated
CpG: 120	TOP2B	p24.2	chr3	25705569	25706513	ag_LACat|INSIDE			hypomethylated	hypermethylated
CpG: 70	GLB1	p22.3	chr3	33138439	33138788	ag_LACat|PROMOTER			hypomethylated	hypermethylated
CpG: 74	WDR51A	p21.2	chr3	52188295	52189088	ag_LACat|INSIDE			hypomethylated	hypermethylated
CpG: 84	FLNB	p14.3	chr3	57993857	57994706	ag_LACat|PROMOTER			hypomethylated	hypermethylated
CpG: 51	FEZF2	p14.2	chr3	62362665	62363007	ag_LACat|PROMOTER			hypermethylated	hypomethylated
CpG: 75	CASR	q21.1	chr3	121902797	121903665	ag_LACat|INSIDE			hypomethylated	hypermethylated
CpG: 45	ZNF148	q21.2	chr3	125075941	125076446	ag_LACat|INSIDE			hypermethylated	hypomethylated
CpG: 148	RUVBL1	q21.3	chr3	127795341	127796052	ag_LACat|DOWNSTREAM			hypomethylated	hypermethylated
CpG: 98	RARRES1	q25.32	chr3	158449799	158450555	ag_LACat|INSIDE			hypermethylated	hypomethylated
CpG: 96	EIF4G1	q27.1	chr3	184032172	184033217	ag_LACat|PROMOTER			hypermethylated	hypomethylated
CpG: 111	DLG1	q29	chr3	197024384	197025526	ag_LACat|INSIDE			hypomethylated	hypermethylated
CpG: 144	BDH1	q29	chr3	197281690	197283000	ag_LACat|INSIDE			hypomethylated	hypermethylated
CpG: 213	SLC26A1	p16.3	chr4	995464	996866	ag_LACat|PROMOTER			hypermethylated	hypomethylated
CpG: 83	ZNF518B	p16.1	chr4	10462905	10463699	ag_LACat|PROMOTER			hypomethylated	hypermethylated
CpG: 61	AGXT2L1	q25	chr4	109683746	109684338	ag_LACat|INSIDE			hypermethylated	hypomethylated
CpG: 23	LRAT	q32.1	chr4	155661634	155662014	ag_LACat|PROMOTER			hypomethylated	hypermethylated
CpG: 94	LOC255167	p15.31	chr5	6582908	6583825	ag_LACat|PROMOTER			hypermethylated	hypomethylated
CpG: 95	ZFR	p13.3	chr5	32443790	32444873	ag_LACat|INSIDE			hypomethylated	hypermethylated
CpG: 40	AMACR	p13.2	chr5	34007761	34008132	ag_LACat|INSIDE			hypomethylated	hypermethylated
CpG: 46	LOC645323	q14.3	chr5	87976106	87976530	ag_LACat|PROMOTER			hypermethylated	hypomethylated
CpG: 86	AFF4	q31.1	chr5	132298943	132299707	ag_LACat|INSIDE			hypomethylated	hypermethylated
CpG: 40	SNHG4	q31.2	chr5	138609363	138609735	ag_LACat|PROMOTER			hypomethylated	hypermethylated
CpG: 63	C6orf195	p25.2	chr6	2634435	2634970	ag_LACat|INSIDE			hypermethylated	hypomethylated
CpG: 20	NRN1	p25.1	chr6	5994861	5995221	ag_LACat|DOWNSTREAM			hypomethylated	hypermethylated
CpG: 42	ZNF311	p22.1	chr6	28956107	28956518	ag_LACat|DOWNSTREAM			hypermethylated	hypomethylated
CpG: 52	MDC1	p21.33	chr6	30684884	30685507	ag_LACat|INSIDE			hypermethylated	hypomethylated
CpG: 34	C6orf227	p21.31	chr6	33560848	33561146	ag_LACat|INSIDE			hypermethylated	hypomethylated
CpG: 60	ITPR3	p21.31	chr6	33601120	33601773	ag_LACat|INSIDE			hypermethylated	hypomethylated
CpG: 213	TEAD3	p21.31	chr6	35464070	35465673	ag_LACat|INSIDE			hypomethylated	hypermethylated
CpG: 50	CUL7	p21.1	chr6	43021160	43021718	ag_LACat|INSIDE			hypermethylated	hypomethylated
CpG: 30	MAD2L1BP	p21.1	chr6	43603459	43603771	ag_LACat|PROMOTER			hypomethylated	hypermethylated
CpG: 41	TFAP2B	p12.3	chr6	50791123	50791572	ag_LACat|INSIDE			hypermethylated	hypomethylated
CpG: 74	FAM83B	p12.1	chr6	54711129	54712066	ag_LACat|PROMOTER			hypomethylated	hypermethylated
CpG: 53	BCKDHB	q14.1	chr6	80816107	80816553	ag_LACat|PROMOTER			hypomethylated	hypermethylated
CpG: 82	C6orf168	q16.2	chr6	99797170	99797972	ag_LACat|INSIDE			hypomethylated	hypermethylated
CpG: 109	NUS1	q22.1	chr6	117996370	117997377	ag_LACat|PROMOTER			hypermethylated	hypomethylated
CpG: 42	FOXK1	p22.1	chr7	4764653	4765249	ag_LACat|INSIDE			hypermethylated	hypomethylated
CpG: 108	RNF216	p22.1	chr7	5820494	5821342	ag_LACat|INSIDE			hypomethylated	hypermethylated
CpG: 53	HOXA9	p15.2	chr7	27208828	27209112	ag_LACat|PROMOTER			hypomethylated	hypermethylated
CpG: 56	SEC61G	p11.2	chr7	54826556	54827168	ag_LACat|PROMOTER			hypomethylated	hypermethylated
CpG: 38	FZD9	q11.23	chr7	72838552	72838787	ag_LACat|PROMOTER			hypermethylated	hypomethylated
CpG: 71	ZNF804B	q21.13	chr7	88388441	88389224	ag_LACat|PROMOTER			hypomethylated	hypermethylated
CpG: 92	PRRT4	q32.1	chr7	128001372	128002048	ag_LACat|INSIDE			hypomethylated	hypermethylated
CpG: 61	KIAA1549	q34	chr7	138666575	138666931	ag_LACat|PROMOTER			hypomethylated	hypermethylated
CpG: 234	FASTK	q36.1	chr7	150777616	150778084	ag_LACat|INSIDE			hypermethylated	hypomethylated
CpG: 47	DLGAP2	p23.3	chr8	1649467	1649769	ag_LACat|INSIDE			hypermethylated	hypomethylated
CpG: 79	XKR6	p23.1	chr8	11057644	11058474	ag_LACat|INSIDE			hypermethylated	hypomethylated
CpG: 103	LEPROTL1	p12	chr8	29952680	29953472	ag_LACat|PROMOTER			hypomethylated	hypermethylated
CpG: 95	RAB11FIP1	p11.23	chr8	37756497	37757301	ag_LACat|INSIDE			hypomethylated	hypermethylated
CpG: 78	HTRA4	p11.22	chr8	38831630	38832324	ag_LACat|PROMOTER			hypermethylated	hypomethylated
CpG: 47	ADAM32	p11.22	chr8	38965060	38965419	ag_LACat|INSIDE			hypermethylated	hypomethylated
CpG: 79	ANK1	p11.21	chr8	41654851	41655880	ag_LACat|INSIDE			hypermethylated	hypomethylated
CpG: 65	SOX17	q11.23	chr8	55382713	55383140	ag_LACat|DOWNSTREAM			hypermethylated	hypomethylated
CpG: 75	CTHRC1	q22.3	chr8	104383422	104384009	ag_LACat|PROMOTER			hypermethylated	hypomethylated
CpG: 60	DMRT2	p24.3	chr9	1042367	1042897	ag_LACat|PROMOTER			hypomethylated	hypermethylated
CpG: 73	RECK	p13.3	chr9	36036755	36037532	ag_LACat|PROMOTER			hypomethylated	hypermethylated
CpG: 103	OSTF1	q21.13	chr9	77703314	77703833	ag_LACat|DIVERGENT_PROMOTER			hypomethylated	hypermethylated
CpG: 60	C9orf129	q22.31	chr9	96108559	96108980	ag_LACat|INSIDE			hypermethylated	hypomethylated
CpG: 49	NANS	q22.33	chr9	100818705	100819356	ag_LACat|PROMOTER			hypomethylated	hypermethylated
CpG: 73	ANKS6	q22.33	chr9	101558423	101559200	ag_LACat|INSIDE			hypermethylated	hypomethylated
CpG: 49	ZNF189	q31.1	chr9	104161060	104161544	ag_LACat|DIVERGENT_PROMOTER			hypomethylated	hypermethylated
CpG: 51	LOC253039	q33.2	chr9	123605247	123605563	ag_LACat|DIVERGENT_PROMOTER			hypomethylated	hypermethylated
CpG: 47	WDR38	q33.3	chr9	127615388	127615870	ag_LACat|PROMOTER			hypomethylated	hypermethylated
CpG: 80	STXBP1	q34.11	chr9	130374171	130374907	ag_LACat|PROMOTER			hypomethylated	hypermethylated
CpG: 55	PIP5KL1	q34.11	chr9	130692961	130693375	ag_LACat|PROMOTER			hypomethylated	hypermethylated
CpG: 91	ZER1	q34.11	chr9	131533815	131534640	ag_LACat|INSIDE			hypomethylated	hypermethylated
CpG: 90	RALGDS	q34.2	chr9	135995926	135996988	ag_LACat|INSIDE			hypomethylated	hypermethylated
CpG: 41	RALGDS	q34.2	chr9	136019716	136020118	ag_LACat|INSIDE			hypermethylated	hypomethylated
CpG: 145	ABO	q34.2	chr9	136150004	136151317	ag_LACat|INSIDE			hypermethylated	hypomethylated
CpG: 112	MED22	q34.2	chr9	136214405	136214957	ag_LACat|INSIDE			hypomethylated	hypermethylated
CpG: 63	SURF2	q34.2	chr9	136223469	136223942	ag_LACat|INSIDE			hypermethylated	hypomethylated
CpG: 88	LCNL1	q34.3	chr9	139879492	139880230	ag_LACat|INSIDE			hypermethylated	hypomethylated
CpG: 65	GRIN1	q34.3	chr9	140051125	140051682	ag_LACat|INSIDE			hypomethylated	hypermethylated
CpG: 92	SEC61A2	p14	chr10	12171276	12172058	ag_LACat|PROMOTER			hypermethylated	hypomethylated
CpG: 50	LOC84856	q11.21	chr10	42971188	42971723	ag_LACat|INSIDE			hypermethylated	hypomethylated
CpG: 111	RASGEF1A	q11.21	chr10	43724593	43725613	ag_LACat|INSIDE			hypermethylated	hypomethylated
CpG: 65	TSPAN15	q22.1	chr10	71211194	71211745	ag_LACat|PROMOTER			hypermethylated	hypomethylated
CpG: 69	PAPSS2	q23.2	chr10	89419355	89419998	ag_LACat|PROMOTER			hypomethylated	hypermethylated
CpG: 100	SLC16A12	q23.31	chr10	91294997	91295946	ag_LACat|INSIDE			hypermethylated	hypomethylated
CpG: 48	NPM3	q24.32	chr10	103542672	103543267	ag_LACat|INSIDE			hypomethylated	hypermethylated
CpG: 60	KCNK18	q25.3	chr10	118976099	118976674	ag_LACat|DOWNSTREAM			hypomethylated	hypermethylated
CpG: 90	C10orf88	q26.13	chr10	124713257	124714288	ag_LACat|INSIDE			hypermethylated	hypomethylated
CpG: 31	KNDC1	q26.3	chr10	135038029	135038493	ag_LACat|INSIDE			hypermethylated	hypomethylated
CpG: 49	BRSK2	p15.5	chr11	1404389	1404746	ag_LACat|PROMOTER			hypermethylated	hypomethylated
CpG: 93	PLEKHA7	p15.1	chr11	16946402	16947315	ag_LACat|INSIDE			hypomethylated	hypermethylated
CpG: 71	DEPDC7	p13	chr11	33037208	33037907	ag_LACat|PROMOTER			hypomethylated	hypermethylated
CpG: 90	TNKS1BP1	q12.1	chr11	57091675	57092821	ag_LACat|INSIDE			hypomethylated	hypermethylated
CpG: 90	CPSF7	q12.2	chr11	61197055	61197535	ag_LACat|INSIDE			hypomethylated	hypermethylated
CpG: 60	C11orf9	q12.2	chr11	61544732	61545606	ag_LACat|INSIDE			hypermethylated	hypomethylated
CpG: 118	TM7SF2	q13.1	chr11	64879308	64880345	ag_LACat|PROMOTER			hypomethylated	hypermethylated
CpG: 81	POLA2	q13.1	chr11	65028994	65029937	ag_LACat|PROMOTER			hypomethylated	hypermethylated
CpG: 90	USP2	q23.3	chr11	119234451	119235218	ag_LACat|INSIDE			hypomethylated	hypermethylated
CpG: 78	RAD52	p13.33	chr12	1058454	1059396	ag_LACat|INSIDE			hypomethylated	hypermethylated
CpG: 36	LOC144571	p13.31	chr12	9217343	9217712	ag_LACat|PROMOTER			hypermethylated	hypomethylated
CpG: 82	PCBP2	q13.13	chr12	53845678	53846585	ag_LACat|PROMOTER			hypomethylated	hypermethylated
CpG: 27	CRADD	q22	chr12	94071240	94071624	ag_LACat|INSIDE			hypomethylated	hypermethylated
CpG: 89	AMDHD1	q23.1	chr12	96336945	96337409	ag_LACat|DIVERGENT_PROMOTER			hypomethylated	hypermethylated
CpG: 41	LTA4H	q23.1	chr12	96429049	96429470	ag_LACat|INSIDE			hypermethylated	hypomethylated
CpG: 118	DRAM1	q23.2	chr12	102270725	102271647	ag_LACat|PROMOTER			hypomethylated	hypermethylated
CpG: 87	MAPKAPK5	q24.12	chr12	112279666	112280310	ag_LACat|PROMOTER			hypomethylated	hypermethylated
CpG: 56	STX2	q24.33	chr12	131303138	131303825	ag_LACat|INSIDE			hypermethylated	hypomethylated
CpG: 154	PXMP2	q24.33	chr12	133264079	133264658	ag_LACat|DIVERGENT_PROMOTER			hypermethylated	hypomethylated
CpG: 97	ZNF84	q24.33	chr12	133613716	133614156	ag_LACat|PROMOTER			hypermethylated	hypomethylated
CpG: 96	FBXL3	q22.3	chr13	77600525	77601313	ag_LACat|INSIDE			hypomethylated	hypermethylated
CpG: 79	REC8	q12	chr14	24641060	24642243	ag_LACat|PROMOTER			hypomethylated	hypermethylated
CpG: 73	DHRS1	q12	chr14	24768650	24769042	ag_LACat|PROMOTER			hypermethylated	hypomethylated
CpG: 145	C14orf128	q12	chr14	32545299	32545807	ag_LACat|INSIDE			hypomethylated	hypermethylated
CpG: 27	C14orf38	q23.1	chr14	60043210	60043537	ag_LACat|INSIDE			hypermethylated	hypomethylated
CpG: 40	PAPLN	q24.2	chr14	73706316	73706655	ag_LACat|INSIDE			hypomethylated	hypermethylated
CpG: 47	ABCD4	q24.3	chr14	74769509	74769853	ag_LACat|INSIDE			hypermethylated	hypomethylated
CpG: 144	ZFYVE21	q32.33	chr14	104182245	104182995	ag_LACat|INSIDE			hypomethylated	hypermethylated
CpG: 77	MTA1	q32.33	chr14	105877346	105878173	ag_LACat|PROMOTER			hypomethylated	hypermethylated
CpG: 159	GABRA5	q12	chr15	27112058	27113097	ag_LACat|PROMOTER			hypermethylated	hypomethylated
CpG: 48	GABRG3	q12	chr15	27212874	27213354	ag_LACat|PROMOTER			hypermethylated	hypomethylated
CpG: 124	TJP1	q13.1	chr15	30114295	30115247	ag_LACat|INSIDE			hypomethylated	hypermethylated
CpG: 116	C15orf56	q15.1	chr15	40544313	40545442	ag_LACat|INSIDE			hypomethylated	hypermethylated
CpG: 84	EXD1	q15.1	chr15	41522777	41523176	ag_LACat|INSIDE			hypomethylated	hypermethylated
CpG: 69	PIF1	q22.31	chr15	65116002	65116535	ag_LACat|INSIDE			hypermethylated	hypomethylated
CpG: 74	PRR25	p13.3	chr16	857346	857999	ag_LACat|INSIDE			hypermethylated	hypomethylated
CpG: 113	HN1L	p13.3	chr16	1728115	1728820	ag_LACat|PROMOTER			hypermethylated	hypomethylated
CpG: 342	EME2	p13.3	chr16	1823306	1823918	ag_LACat|INSIDE			hypomethylated	hypermethylated
CpG: 94	TBL3	p13.3	chr16	2021730	2022595	ag_LACat|PROMOTER			hypermethylated	hypomethylated
CpG: 63	MGC3771	p13.3	chr16	3156308	3156876	ag_LACat|DOWNSTREAM			hypomethylated	hypermethylated
CpG: 85	A2BP1	p13.3	chr16	6533049	6533970	ag_LACat|INSIDE			hypermethylated	hypomethylated
CpG: 97	CARHSP1	p13.2	chr16	8962134	8963166	ag_LACat|INSIDE			hypermethylated	hypomethylated
CpG: 145	GSG1L	p12.1	chr16	28073787	28075319	ag_LACat|INSIDE			hypomethylated	hypermethylated
CpG: 29	BCKDK	p11.2	chr16	31117075	31117471	ag_LACat|PROMOTER			hypomethylated	hypermethylated
CpG: 94	PRSS36	p11.2	chr16	31153518	31154410	ag_LACat|INSIDE			hypermethylated	hypomethylated
CpG: 50	POLR2C	q21	chr16	57496532	57496995	ag_LACat|INSIDE			hypomethylated	hypermethylated
CpG: 64	GINS3	q21	chr16	58426148	58426807	ag_LACat|PROMOTER			hypomethylated	hypermethylated
CpG: 68	CES8	q22.1	chr16	67034455	67035327	ag_LACat|INSIDE			hypermethylated	hypomethylated
CpG: 26	CYB5B	q22.1	chr16	69458230	69458667	ag_LACat|PROMOTER			hypermethylated	hypomethylated
CpG: 78	FA2H	q23.1	chr16	74808270	74809010	ag_LACat|INSIDE			hypomethylated	hypermethylated
CpG: 47	ADAT1	q23.1	chr16	75656881	75657344	ag_LACat|INSIDE			hypermethylated	hypomethylated
CpG: 85	FLJ30679	q24.1	chr16	86588912	86589546	ag_LACat|INSIDE			hypermethylated	hypomethylated
CpG: 101	IL17C	q24.3	chr16	88700428	88701597	ag_LACat|PROMOTER			hypermethylated	hypomethylated
CpG: 125	GALNS	q24.3	chr16	88922701	88923294	ag_LACat|INSIDE			hypermethylated	hypomethylated
CpG: 93	CENPBD1	q24.3	chr16	90038493	90038900	ag_LACat|INSIDE			hypermethylated	hypomethylated
CpG: 179	ELP2P	p13.3	chr17	655693	656308	ag_LACat|DIVERGENT_PROMOTER			hypermethylated	hypomethylated
CpG: 94	PITPNA	p13.3	chr17	1465161	1466295	ag_LACat|INSIDE			hypermethylated	hypomethylated
CpG: 120	USP43	p13.1	chr17	9548369	9549671	ag_LACat|PROMOTER			hypermethylated	hypomethylated
CpG: 144	ARHGAP23	q12	chr17	36666001	36667094	ag_LACat|INSIDE			hypermethylated	hypomethylated
CpG: 51	ARL5C	q12	chr17	37321501	37322089	ag_LACat|INSIDE			hypomethylated	hypermethylated
CpG: 72	KCNH4	q21.2	chr17	40332637	40333474	ag_LACat|INSIDE			hypomethylated	hypermethylated
CpG: 78	CCR10	q21.2	chr17	40831725	40832357	ag_LACat|INSIDE			hypomethylated	hypermethylated
CpG: 41	GFAP	q21.31	chr17	42988753	42989185	ag_LACat|INSIDE			hypomethylated	hypermethylated
CpG: 84	CBX1	q21.32	chr17	46178142	46178913	ag_LACat|INSIDE			hypermethylated	hypomethylated
CpG: 69	MIR196A1	q21.32	chr17	46719405	46719835	ag_LACat|PROMOTER			hypermethylated	hypomethylated
CpG: 23	NGFR	q21.33	chr17	47590109	47590452	ag_LACat|INSIDE			hypomethylated	hypermethylated
CpG: 70	MARCH10	q23.2	chr17	60781148	60781911	ag_LACat|INSIDE			hypermethylated	hypomethylated
CpG: 82	OTOP3	q25.1	chr17	72931771	72932552	ag_LACat|PROMOTER			hypomethylated	hypermethylated
CpG: 131	CYGB	q25.1	chr17	74533237	74534542	ag_LACat|INSIDE			hypermethylated	hypomethylated
CpG: 82	CSNK1D	q25.3	chr17	80231094	80231807	ag_LACat|INSIDE			hypermethylated	hypomethylated
CpG: 112	ENOSF1	p11.32	chr18	712260	713024	ag_LACat|INSIDE			hypermethylated	hypomethylated
CpG: 122	TMEM200C	p11.31	chr18	5890320	5891613	ag_LACat|INSIDE			hypermethylated	hypomethylated
CpG: 84	GAMT	p13.3	chr19	1401066	1401818	ag_LACat|INSIDE			hypomethylated	hypermethylated
CpG: 44	APC2	p13.3	chr19	1450067	1457287	ag_LACat|PROMOTER			hypermethylated	hypomethylated
CpG: 24	PTPRS	p13.3	chr19	5338742	5339103	ag_LACat|INSIDE			hypomethylated	hypermethylated
CpG: 75	TNFSF9	p13.3	chr19	6530875	6531530	ag_LACat|PROMOTER			hypermethylated	hypomethylated
CpG: 23	TRIP10	p13.3	chr19	6739853	6746179	ag_LACat|INSIDE			hypomethylated	hypermethylated
CpG: 31	ZNF177	p13.2	chr19	9473596	9473993	ag_LACat|PROMOTER			hypomethylated	hypermethylated
CpG: 96	ANGPTL6	p13.2	chr19	10206615	10207379	ag_LACat|INSIDE			hypermethylated	hypomethylated
CpG: 32	RGL3	p13.2	chr19	11529217	11529623	ag_LACat|INSIDE			hypomethylated	hypermethylated
CpG: 55	RNASEH2A	p13.2	chr19	12917227	12917694	ag_LACat|DIVERGENT_PROMOTER			hypermethylated	hypomethylated
CpG: 73	RAD23A	p13.2	chr19	13056440	13057130	ag_LACat|PROMOTER			hypomethylated	hypermethylated
CpG: 85	CC2D1A	p13.12	chr19	14016922	14017270	ag_LACat|DIVERGENT_PROMOTER			hypermethylated	hypomethylated
CpG: 56	SYDE1	p13.12	chr19	15217908	15218632	ag_LACat|PROMOTER			hypomethylated	hypermethylated
CpG: 73	EPHX3	p13.12	chr19	15334090	15334673	ag_LACat|DOWNSTREAM			hypermethylated	hypomethylated
CpG: 35	FAM32A	p13.12	chr19	16296355	16296729	ag_LACat|INSIDE			hypomethylated	hypermethylated
CpG: 96	CEBPG	q13.11	chr19	33864181	33864704	ag_LACat|PROMOTER			hypomethylated	hypermethylated
CpG: 194	POLR2I	q13.12	chr19	36604345	36606892	ag_LACat|DOWNSTREAM			hypomethylated	hypermethylated
CpG: 82	FBXO27	q13.2	chr19	39522221	39523221	ag_LACat|INSIDE			hypomethylated	hypermethylated
CpG: 58	PAK4	q13.2	chr19	39616238	39616861	ag_LACat|PROMOTER			hypomethylated	hypermethylated
CpG: 151	SPTBN4	q13.2	chr19	40972467	40973403	ag_LACat|DIVERGENT_PROMOTER			hypomethylated	hypermethylated
CpG: 35	LTBP4	q13.2	chr19	41109651	41110066	ag_LACat|INSIDE			hypermethylated	hypomethylated
CpG: 61	TMEM145	q13.2	chr19	42817613	42818058	ag_LACat|INSIDE			hypomethylated	hypermethylated
CpG: 133	TMEM145	q13.2	chr19	42827758	42829132	ag_LACat|INSIDE			hypermethylated	hypomethylated
CpG: 44	ERCC1	q13.32	chr19	45926660	45927214	ag_LACat|INSIDE			hypomethylated	hypermethylated
CpG: 62	SLC8A2	q13.32	chr19	47933262	47933846	ag_LACat|INSIDE			hypomethylated	hypermethylated
CpG: 89	SLC8A2	q13.32	chr19	47950852	47951571	ag_LACat|INSIDE			hypermethylated	hypomethylated
CpG: 46	PPP1R15A	q13.33	chr19	49375448	49375868	ag_LACat|DIVERGENT_PROMOTER			hypermethylated	hypomethylated
CpG: 39	SLC17A7	q13.33	chr19	49936812	49937258	ag_LACat|INSIDE			hypomethylated	hypermethylated
CpG: 77	POLD1	q13.33	chr19	50887221	50887738	ag_LACat|PROMOTER			hypermethylated	hypomethylated
CpG: 30	ZNF615	q13.41	chr19	52511194	52511579	ag_LACat|INSIDE			hypomethylated	hypermethylated
CpG: 78	SUV420H2	q13.42	chr19	55850523	55851264	ag_LACat|PROMOTER			hypomethylated	hypermethylated
CpG: 48	TRIM28	q13.43	chr19	59049823	59050314	ag_LACat|PROMOTER			hypermethylated	hypomethylated
CpG: 107	C20orf46	p13	chr20	1165416	1166323	ag_LACat|PROMOTER			hypermethylated	hypomethylated
CpG: 46	RAD21L1	p13	chr20	1206759	1207151	ag_LACat|INSIDE			hypomethylated	hypermethylated
CpG: 47	SNORD119	p13	chr20	2451136	2451508	ag_LACat|PROMOTER			hypomethylated	hypermethylated
CpG: 47	DDRGK1	p13	chr20	3184926	3185368	ag_LACat|INSIDE			hypomethylated	hypermethylated
CpG: 40	FOXA2	p11.21	chr20	22567436	22567822	ag_LACat|PROMOTER			hypomethylated	hypermethylated
CpG: 86	TP53INP2	q11.22	chr20	33291830	33292567	ag_LACat|PROMOTER			hypomethylated	hypermethylated
CpG: 54	PHF20	q11.22	chr20	34359632	34359971	ag_LACat|PROMOTER			hypomethylated	hypermethylated
CpG: 72	DSN1	q11.23	chr20	35401800	35402478	ag_LACat|INSIDE			hypomethylated	hypermethylated
CpG: 27	PLTP	q13.12	chr20	44539701	44540079	ag_LACat|INSIDE			hypermethylated	hypomethylated
CpG: 105	C20orf199	q13.13	chr20	47894235	47895183	ag_LACat|PROMOTER			hypermethylated	hypomethylated
CpG: 138	PMEPA1	q13.31	chr20	56283930	56285264	ag_LACat|INSIDE			hypomethylated	hypermethylated
CpG: 158	IL17RA	q11.1	chr22	17565498	17566950	ag_LACat|PROMOTER			hypomethylated	hypermethylated
CpG: 50	SLC7A4	q11.21	chr22	21386485	21387014	ag_LACat|INSIDE			hypermethylated	hypomethylated
CpG: 48	TOM1	q12.3	chr22	35695615	35696146	ag_LACat|PROMOTER			hypomethylated	hypermethylated
CpG: 87	GTPBP1	q13.1	chr22	39101817	39102645	ag_LACat|INSIDE			hypomethylated	hypermethylated
CpG: 201	FAM19A5	q13.32	chr22	48970819	48972926	ag_LACat|PROMOTER			hypomethylated	hypermethylated
CpG: 116	CRELD2	q13.33	chr22	50312183	50312939	ag_LACat|DIVERGENT_PROMOTER			hypomethylated	hypermethylated
CpG: 51	SHOX	p22.33	chrX	602779	603363	ag_LACat|INSIDE			hypomethylated	hypermethylated
CpG: 168	TBL1X	p22.31	chrX	9432941	9434489	ag_LACat|PROMOTER			hypermethylated	hypomethylated
CpG: 49	EGFL6	p22.2	chrX	13587657	13588201	ag_LACat|PROMOTER			hypermethylated	hypomethylated
CpG: 47	CA5B	p22.2	chrX	15756100	15756619	ag_LACat|PROMOTER			hypermethylated	hypomethylated
CpG: 54	BCOR	p11.4	chrX	39949430	39949973	ag_LACat|INSIDE			hypermethylated	hypomethylated
CpG: 168	BCOR	p11.4	chrX	40034200	40035930	ag_LACat|INSIDE			hypermethylated	hypomethylated
CpG: 82	CXorf38	p11.4	chrX	40506185	40507032	ag_LACat|INSIDE			hypermethylated	hypomethylated
CpG: 123	CDK16	p11.23	chrX	47077156	47078656	ag_LACat|PROMOTER			hypermethylated	hypomethylated
CpG: 98	IQSEC2	p11.22	chrX	53349827	53350274	ag_LACat|INSIDE			hypermethylated	hypomethylated
CpG: 201	CITED1	q13.1	chrX	71524822	71527324	ag_LACat|INSIDE			hypermethylated	hypomethylated
CpG: 31	LRCH2	q23	chrX	114468073	114468463	ag_LACat|INSIDE			hypermethylated	hypomethylated
CpG: 28	HCFC1	q28	chrX	153218816	153219170	ag_LACat|INSIDE			hypermethylated	hypomethylated
CpG: 237	TMEM187	q28	chrX	153237447	153238499	ag_LACat|DIVERGENT_PROMOTER			hypermethylated	hypomethylated
CpG: 51	SHOX	p11.32	chrY	552779	553363	ag_LACat|INSIDE			hypomethylated	hypermethylated
CpG: 29	SRY	p11.31	chrY	2657746	2658131	ag_LACat|PROMOTER			hypomethylated	hypermethylated
CpG: 145	ZFY	p11.31	chrY	2802921	2804217	ag_LACat|PROMOTER			hypomethylated	hypermethylated
CpG: 41	TSPY2	p11.2	chrY	6114037	6114537	ag_LACat|DIVERGENT_PROMOTER			hypomethylated	hypermethylated
CpG: 25	TTTY20	p11.2	chrY	9174200	9364702	ag_LACat|PROMOTER			hypomethylated	hypermethylated
CpG: 28	TTTY20	p11.2	chrY	9174893	9345152	ag_LACat|PROMOTER			hypomethylated	hypermethylated
CpG: 74	FAM197Y2	p11.2	chrY	9193800	9323314	ag_LACat|DIVERGENT_PROMOTER			hypomethylated	hypermethylated
CpG: 74	TTTY20	p11.2	chrY	9193820	9324089	ag_LACat|PROMOTER			hypomethylated	hypermethylated
CpG: 39	TSPY2	p11.2	chrY	9195179	9195679	ag_LACat|DIVERGENT_PROMOTER			hypomethylated	hypermethylated
CpG: 39	TTTY20	p11.2	chrY	9195226	9195592	ag_LACat|PROMOTER			hypomethylated	hypermethylated
CpG: 21	FAM197Y2	p11.2	chrY	9214078	9363927	ag_LACat|DIVERGENT_PROMOTER			hypomethylated	hypermethylated
CpG: 21	TTTY20	p11.2	chrY	9214098	9363947	ag_LACat|PROMOTER			hypomethylated	hypermethylated
CpG: 40	TSPY2	p11.2	chrY	9215457	9365762	ag_LACat|DIVERGENT_PROMOTER			hypomethylated	hypermethylated
CpG: 40	TTTY20	p11.2	chrY	9215504	9365675	ag_LACat|PROMOTER			hypomethylated	hypermethylated
CpG: 75	FAM197Y2	p11.2	chrY	9234424	9234468	ag_LACat|DIVERGENT_PROMOTER			hypomethylated	hypermethylated
CpG: 75	TTTY20	p11.2	chrY	9234444	9235243	ag_LACat|PROMOTER			hypomethylated	hypermethylated
CpG: 44	TSPY2	p11.2	chrY	9304693	9305019	ag_LACat|INSIDE			hypomethylated	hypermethylated
CpG: 57	NLGN4Y	q11.221	chrY	16636269	16636986	ag_LACat|PROMOTER			hypomethylated	hypermethylated
CpG: 39	LOC401630	q11.221	chrY	19691351	19691753	ag_LACat|PROMOTER			hypomethylated	hypermethylated
CpG: 39	LOC401630	q11.222	chrY	20488020	20488421	ag_LACat|PROMOTER			hypomethylated	hypermethylated
CpG: 133	TTTY14	q11.222	chrY	21238480	21239990	ag_LACat|INSIDE			hypomethylated	hypermethylated
CpG: 33	CYorf15A	q11.222	chrY	21729110	21729498	ag_LACat|PROMOTER			hypomethylated	hypermethylated
CpG: 25	RBMY2EP	q11.223	chrY	23566579	23566906	ag_LACat|PROMOTER			hypomethylated	hypermethylated
CpG: 29	RBMY1A1	q11.223	chrY	23673011	24064427	ag_LACat|PROMOTER			hypomethylated	hypermethylated
CpG: 30	RBMY1F	q11.223	chrY	24329064	24549648	ag_LACat|INSIDE			hypomethylated	hypermethylated
CpG: 30	RBMY1A1	q11.223	chrY	24329150	24549562	ag_LACat|PROMOTER			hypomethylated	hypermethylated
CpG: 24	RBMY1A1	q11.223	chrY	24454905	24454949	ag_LACat|PROMOTER			hypomethylated	hypermethylated
CpG: 21	DAZ4	q11.223	chrY	25345122	25365713	ag_LACat|PROMOTER			hypomethylated	hypermethylated
CpG: 21	DAZ1	q11.223	chrY	25345292	25365543	ag_LACat|PROMOTER			hypomethylated	hypermethylated
CpG: 21	DAZ4	q11.23	chrY	26959507	26980099	ag_LACat|PROMOTER			hypomethylated	hypermethylated
