# Supplementary material for: Whole genome methylation array analysis reveals new aspects in Balkan endemic nephropathy etiology
Source: BMC Nephrol. 2013 Oct 16;14:225. doi: 10.1186/1471-2369-14-225 (PMC3852817; doi:10.1186/1471-2369-14-225)
Supplement: Additional file 2: Table S2 — Comprehensive list of all differently methylated regions (DMRs) between Bulgarian male patients and Bulgarian male controls. [file 1471-2369-14-225-S2.xls]

## Sheet: Sheet1
Supplementary table 1. Comprehensive list of all differently methylated regions (DMRs) between Bulgarian male patients and Bulgarian male controls.
In red are marked all CpG islands that are hypermethylated ( methylated probes more than 60%) and in green are marked all hypomethylated CpG islands ( unmethylated probes more than 60%). The table shows the genomic position of the CpG island,its related gene and provides basic description of the CpG place in gene architecture- inside gene body, promoter region etc.
Total number of differently methylated regions			948
CpG island	GeneName	CytoBand	Chromosome	Start	Stop	Description	Bulgarian male patients array	Bulgarian male controls array
CpG: 155	UBE2J2	p36.33	chr1	1208525	1209835	ag_LACat|INSIDE	hypomethylated	hypermethylated
CpG: 45	NADK	p36.33	chr1	1713663	1714047	ag_LACat|PROMOTER	hypomethylated	hypermethylated
CpG: 117	GABRD	p36.33	chr1	1950435	1951499	ag_LACat|PROMOTER	hypomethylated	hypermethylated
CpG: 135	SKI	p36.33	chr1	2245754	2247071	ag_LACat|DOWNSTREAM	hypomethylated	hypermethylated
CpG: 146	MORN1	p36.32	chr1	2322465	2323030	ag_LACat|INSIDE	hypomethylated	hypermethylated
CpG: 146	RER1	p36.32	chr1	2323109	2323743	ag_LACat|DIVERGENT_PROMOTER	hypomethylated	hypermethylated
CpG: 133	PEX10	p36.32	chr1	2343373	2344733	ag_LACat|INSIDE	hypomethylated	hypermethylated
CpG: 406	FLJ42875	p36.32	chr1	2983937	2984875	ag_LACat|INSIDE	hypomethylated	hypermethylated
CpG: 82	PRDM16	p36.32	chr1	2990032	2990682	ag_LACat|INSIDE	hypomethylated	hypermethylated
CpG: 65	PRDM16	p36.32	chr1	3163986	3164627	ag_LACat|INSIDE	hypermethylated	hypomethylated
CpG: 59	MEGF6	p36.32	chr1	3527662	3528075	ag_LACat|INSIDE	hypomethylated	hypermethylated
CpG: 88	RNF207	p36.31	chr1	6268842	6269603	ag_LACat|INSIDE	hypomethylated	hypermethylated
CpG: 107	CAMTA1	p36.23	chr1	7740148	7741161	ag_LACat|INSIDE	hypomethylated	hypermethylated
CpG: 62	PARK7	p36.23	chr1	8013966	8014688	ag_LACat|PROMOTER	hypomethylated	hypermethylated
CpG: 157	ERRFI1	p36.23	chr1	8085551	8086797	ag_LACat|INSIDE	hypomethylated	hypermethylated
CpG: 144	SLC25A33	p36.22	chr1	9599344	9600409	ag_LACat|PROMOTER	hypomethylated	hypermethylated
CpG: 172	PTCHD2	p36.22	chr1	11538637	11540301	ag_LACat|PROMOTER	hypomethylated	hypermethylated
CpG: 84	FBXO6	p36.22	chr1	11724080	11724789	ag_LACat|PROMOTER	hypomethylated	hypermethylated
CpG: 64	FBXO42	p36.13	chr1	16678582	16679176	ag_LACat|INSIDE	hypomethylated	hypermethylated
CpG: 231	ESPNP	p36.13	chr1	17019392	17020377	ag_LACat|INSIDE	hypomethylated	hypermethylated
CpG: 129	PQLC2	p36.13	chr1	19638842	19639224	ag_LACat|INSIDE	hypomethylated	hypermethylated
CpG: 89	OTUD3	p36.13	chr1	20208809	20209500	ag_LACat|PROMOTER	hypomethylated	hypermethylated
CpG: 57	PINK1	p36.12	chr1	20960070	20960567	ag_LACat|INSIDE	hypomethylated	hypermethylated
CpG: 109	KIF17	p36.12	chr1	21043821	21044741	ag_LACat|INSIDE	hypomethylated	hypermethylated
CpG: 50	RAP1GAP	p36.12	chr1	21985708	21986102	ag_LACat|PROMOTER	hypomethylated	hypermethylated
CpG: 49	LDLRAD2	p36.12	chr1	22140946	22141324	ag_LACat|INSIDE	hypomethylated	hypermethylated
CpG: 62	ZBTB40	p36.12	chr1	22778244	22778734	ag_LACat|PROMOTER	hypermethylated	hypomethylated
CpG: 131	TCEB3	p36.11	chr1	24069984	24070583	ag_LACat|INSIDE	hypomethylated	hypermethylated
CpG: 82	GRRP1	p36.11	chr1	26488035	26488562	ag_LACat|INSIDE	hypomethylated	hypermethylated
CpG: 74	ZNF593	p36.11	chr1	26496161	26496810	ag_LACat|PROMOTER	hypomethylated	hypermethylated
CpG: 63	TMEM222	p36.11	chr1	27648425	27649022	ag_LACat|PROMOTER	hypomethylated	hypermethylated
CpG: 50	WASF2	p36.11	chr1	27816380	27816889	ag_LACat|INSIDE	hypomethylated	hypermethylated
CpG: 54	AHDC1	p36.11	chr1	27854439	27854990	ag_LACat|DOWNSTREAM	hypomethylated	hypermethylated
CpG: 105	CCDC28B	p35.1	chr1	32670586	32671004	ag_LACat|INSIDE	hypermethylated	hypomethylated
CpG: 54	ZBTB8B	p35.1	chr1	32930537	32931061	ag_LACat|PROMOTER	hypomethylated	hypermethylated
CpG: 75	HPCA	p35.1	chr1	33351695	33352394	ag_LACat|PROMOTER	hypomethylated	hypermethylated
CpG: 56	RNF19B	p35.1	chr1	33438510	33438987	ag_LACat|PROMOTER	hypomethylated	hypermethylated
CpG: 65	GJB3	p34.3	chr1	35246997	35247635	ag_LACat|PROMOTER	hypomethylated	hypermethylated
CpG: 89	DLGAP3	p34.3	chr1	35350864	35351880	ag_LACat|INSIDE	hypomethylated	hypermethylated
CpG: 219	C1orf113	p34.3	chr1	36786520	36787212	ag_LACat|INSIDE	hypomethylated	hypermethylated
CpG: 96	EPHA10	p34.3	chr1	38218229	38218816	ag_LACat|INSIDE	hypomethylated	hypermethylated
CpG: 33	TRIT1	p34.2	chr1	40348974	40349327	ag_LACat|INSIDE	hypomethylated	hypermethylated
CpG: 171	MYCL1	p34.2	chr1	40366583	40368163	ag_LACat|INSIDE	hypomethylated	hypermethylated
CpG: 131	SCMH1	p34.2	chr1	41707027	41708362	ag_LACat|INSIDE	hypomethylated	hypermethylated
CpG: 123	RIMKLA	p34.2	chr1	42846002	42847032	ag_LACat|PROMOTER	hypomethylated	hypermethylated
CpG: 130	SLC2A1	p34.2	chr1	43423468	43424756	ag_LACat|INSIDE	hypomethylated	hypermethylated
CpG: 67	PTCH2	p34.1	chr1	45308523	45309183	ag_LACat|INSIDE	hypomethylated	hypermethylated
CpG: 95	HPDL	p34.1	chr1	45792434	45793215	ag_LACat|PROMOTER	hypomethylated	hypermethylated
CpG: 149	LRRC41	p34.1	chr1	46767417	46769082	ag_LACat|INSIDE	hypomethylated	hypermethylated
CpG: 66	TAL1	p33	chr1	47690948	47691698	ag_LACat|INSIDE	hypomethylated	hypermethylated
CpG: 20	MGC12982	p33	chr1	47899147	47899441	ag_LACat|INSIDE	hypomethylated	hypermethylated
CpG: 69	OSBPL9	p32.3	chr1	52195006	52195684	ag_LACat|PROMOTER	hypomethylated	hypermethylated
CpG: 80	TTC22	p32.3	chr1	55266259	55266898	ag_LACat|INSIDE	hypomethylated	hypermethylated
CpG: 81	TMEM61	p32.3	chr1	55446144	55446869	ag_LACat|PROMOTER	hypomethylated	hypermethylated
CpG: 67	DNAJC6	p31.3	chr1	65775268	65775646	ag_LACat|INSIDE	hypomethylated	hypermethylated
CpG: 40	LHX8	p31.1	chr1	75590810	75591387	ag_LACat|PROMOTER	hypomethylated	hypermethylated
CpG: 77	SAMD13	p31.1	chr1	84764223	84764940	ag_LACat|PROMOTER	hypomethylated	hypermethylated
CpG: 116	BCAR3	p22.1	chr1	94146374	94147513	ag_LACat|INSIDE	hypermethylated	hypomethylated
CpG: 61	GPSM2	p13.3	chr1	109419539	109420007	ag_LACat|PROMOTER	hypomethylated	hypermethylated
CpG: 75	BOLA1	q21.2	chr1	149871081	149871938	ag_LACat|PROMOTER	hypomethylated	hypermethylated
CpG: 131	TCHH	q21.3	chr1	152079977	152081603	ag_LACat|INSIDE	hypomethylated	hypermethylated
CpG: 109	TCHH	q21.3	chr1	152082984	152084237	ag_LACat|INSIDE	hypomethylated	hypermethylated
CpG: 192	SHE	q21.3	chr1	154474099	154474513	ag_LACat|INSIDE	hypomethylated	hypermethylated
CpG: 130	DCST1	q22	chr1	155022957	155023412	ag_LACat|INSIDE	hypomethylated	hypermethylated
CpG: 42	RHBG	q22	chr1	156338739	156339234	ag_LACat|PROMOTER	hypomethylated	hypermethylated
CpG: 98	NES	q23.1	chr1	156646295	156647234	ag_LACat|INSIDE	hypomethylated	hypermethylated
CpG: 50	NTRK1	q23.1	chr1	156783509	156784036	ag_LACat|PROMOTER	hypomethylated	hypermethylated
CpG: 45	INSRR	q23.1	chr1	156818621	156819136	ag_LACat|INSIDE	hypomethylated	hypermethylated
CpG: 87	C1orf204	q23.2	chr1	159824088	159824982	ag_LACat|INSIDE	hypomethylated	hypermethylated
CpG: 50	CD247	q24.2	chr1	167408544	167409081	ag_LACat|INSIDE	hypomethylated	hypermethylated
CpG: 66	NPHS2	q25.2	chr1	179544703	179545343	ag_LACat|INSIDE	hypomethylated	hypermethylated
CpG: 64	CACNA1E	q25.3	chr1	181451277	181452042	ag_LACat|PROMOTER	hypomethylated	hypermethylated
CpG: 95	DENND1B	q31.3	chr1	197743995	197744796	ag_LACat|INSIDE	hypomethylated	hypermethylated
CpG: 93	ARL8A	q32.1	chr1	202113248	202114123	ag_LACat|INSIDE	hypomethylated	hypermethylated
CpG: 55	PPP1R12B	q32.1	chr1	202317690	202318183	ag_LACat|DIVERGENT_PROMOTER	hypomethylated	hypermethylated
CpG: 67	PPFIA4	q32.1	chr1	203044680	203045349	ag_LACat|INSIDE	hypomethylated	hypermethylated
CpG: 100	LRRN2	q32.1	chr1	204654149	204654854	ag_LACat|INSIDE	hypomethylated	hypermethylated
CpG: 24	HLX	q41	chr1	221054580	221057728	ag_LACat|INSIDE	hypomethylated	hypermethylated
CpG: 71	CAPN2	q41	chr1	223936461	223936962	ag_LACat|INSIDE	hypomethylated	hypermethylated
CpG: 29	CNIH3	q42.12	chr1	224805397	224805810	ag_LACat|INSIDE	hypermethylated	hypomethylated
CpG: 71	DNAH14	q42.12	chr1	225117191	225117808	ag_LACat|PROMOTER	hypomethylated	hypermethylated
CpG: 93	MIXL1	q42.12	chr1	226411012	226411861	ag_LACat|PROMOTER	hypomethylated	hypermethylated
CpG: 66	WNT3A	q42.13	chr1	228246675	228247100	ag_LACat|INSIDE	hypomethylated	hypermethylated
CpG: 53	MRPL55	q42.13	chr1	228296784	228297216	ag_LACat|INSIDE	hypomethylated	hypermethylated
CpG: 75	TRIM17	q42.13	chr1	228603695	228604562	ag_LACat|INSIDE	hypomethylated	hypermethylated
CpG: 116	TAF5L	q42.13	chr1	229761176	229761890	ag_LACat|INSIDE	hypomethylated	hypermethylated
CpG: 147	TARBP1	q42.2	chr1	234613971	234614923	ag_LACat|INSIDE	hypomethylated	hypermethylated
CpG: 69	IRF2BP2	q42.3	chr1	234735568	234736112	ag_LACat|DOWNSTREAM	hypomethylated	hypermethylated
CpG: 186	HNRNPU	q44	chr1	245026943	245027995	ag_LACat|INSIDE	hypomethylated	hypermethylated
CpG: 140	C1orf229	q44	chr1	247274569	247275726	ag_LACat|INSIDE	hypomethylated	hypermethylated
CpG: 111	ITGB1BP1	p25.1	chr2	9563107	9563760	ag_LACat|INSIDE	hypomethylated	hypermethylated
CpG: 114	IAH1	p25.1	chr2	9614209	9615251	ag_LACat|PROMOTER	hypomethylated	hypermethylated
CpG: 83	E2F6	p25.1	chr2	11605727	11606406	ag_LACat|INSIDE	hypomethylated	hypermethylated
CpG: 88	LPIN1	p25.1	chr2	11886258	11887203	ag_LACat|PROMOTER	hypomethylated	hypermethylated
CpG: 44	EFR3B	p23.3	chr2	25354240	25354769	ag_LACat|INSIDE	hypomethylated	hypermethylated
CpG: 84	FAM59B	p23.3	chr2	26396120	26397226	ag_LACat|INSIDE	hypomethylated	hypermethylated
CpG: 44	C2orf39	p23.3	chr2	26624761	26625002	ag_LACat|PROMOTER	hypomethylated	hypermethylated
CpG: 60	ZNF513	p23.3	chr2	27603354	27604012	ag_LACat|INSIDE	hypomethylated	hypermethylated
CpG: 105	PPM1G	p23.3	chr2	27631899	27632877	ag_LACat|INSIDE	hypomethylated	hypermethylated
CpG: 79	WDR43	p23.2	chr2	29117307	29117759	ag_LACat|PROMOTER	hypermethylated	hypomethylated
CpG: 103	CLIP4	p23.2	chr2	29337969	29338804	ag_LACat|PROMOTER	hypomethylated	hypermethylated
CpG: 119	KCNK12	p21	chr2	47748118	47748828	ag_LACat|INSIDE	hypomethylated	hypermethylated
CpG: 75	FIGLA	p13.3	chr2	71017092	71017913	ag_LACat|INSIDE	hypomethylated	hypermethylated
CpG: 117	C2orf81	p13.1	chr2	74641774	74643356	ag_LACat|INSIDE	hypomethylated	hypermethylated
CpG: 64	C2orf3	p12	chr2	75937703	75938164	ag_LACat|INSIDE	hypomethylated	hypermethylated
CpG: 29	CAPG	p11.2	chr2	85640966	85641282	ag_LACat|PROMOTER	hypomethylated	hypermethylated
CpG: 63	C2orf68	p11.2	chr2	85838786	85839309	ag_LACat|INSIDE	hypomethylated	hypermethylated
CpG: 65	THNSL2	p11.2	chr2	88469732	88470255	ag_LACat|PROMOTER	hypomethylated	hypermethylated
CpG: 31	CNNM4	q11.2	chr2	97426867	97427188	ag_LACat|INSIDE	hypermethylated	hypomethylated
CpG: 95	ANKRD39	q11.2	chr2	97523352	97524144	ag_LACat|INSIDE	hypomethylated	hypermethylated
CpG: 116	MGAT4A	q11.2	chr2	99346838	99348175	ag_LACat|INSIDE	hypomethylated	hypermethylated
CpG: 153	LONRF2	q11.2	chr2	100937737	100938963	ag_LACat|INSIDE	hypomethylated	hypermethylated
CpG: 48	C2orf40	q12.2	chr2	106681949	106682393	ag_LACat|PROMOTER	hypomethylated	hypermethylated
CpG: 64	LOC440839	q13	chr2	113914739	113915440	ag_LACat|DOWNSTREAM	hypomethylated	hypermethylated
CpG: 60	ACTR3	q14.1	chr2	114647664	114648290	ag_LACat|INSIDE	hypomethylated	hypermethylated
CpG: 51	DPP10	q14.1	chr2	115419711	115420279	ag_LACat|INSIDE	hypermethylated	hypomethylated
CpG: 52	TMEM177	q14.2	chr2	120436548	120437005	ag_LACat|PROMOTER	hypomethylated	hypermethylated
CpG: 102	EPB41L5	q14.2	chr2	120770358	120771184	ag_LACat|PROMOTER	hypomethylated	hypermethylated
CpG: 119	TMEM185B	q14.2	chr2	120980392	120981434	ag_LACat|INSIDE	hypomethylated	hypermethylated
CpG: 139	PTPN18	q21.1	chr2	131113164	131114238	ag_LACat|PROMOTER	hypomethylated	hypermethylated
CpG: 133	ARHGEF4	q21.1	chr2	131720793	131721839	ag_LACat|INSIDE	hypomethylated	hypermethylated
CpG: 100	NXPH2	q22.1	chr2	139537680	139538617	ag_LACat|INSIDE	hypomethylated	hypermethylated
CpG: 94	RBMS1	q24.2	chr2	161349414	161350305	ag_LACat|INSIDE	hypomethylated	hypermethylated
CpG: 58	TBR1	q24.2	chr2	162270997	162271378	ag_LACat|PROMOTER	hypomethylated	hypermethylated
CpG: 77	UBR3	q31.1	chr2	170683965	170684582	ag_LACat|DIVERGENT_PROMOTER	hypomethylated	hypermethylated
CpG: 89	OLA1	q31.1	chr2	175112937	175113739	ag_LACat|INSIDE	hypomethylated	hypermethylated
CpG: 116	WIPF1	q31.1	chr2	175546844	175547863	ag_LACat|INSIDE	hypomethylated	hypermethylated
CpG: 95	HOXD3	q31.1	chr2	177036221	177037064	ag_LACat|INSIDE	hypomethylated	hypermethylated
CpG: 73	C2orf88	q32.2	chr2	191044985	191045870	ag_LACat|PROMOTER	hypomethylated	hypermethylated
CpG: 81	C2orf69	q33.1	chr2	200775693	200776507	ag_LACat|PROMOTER	hypomethylated	hypermethylated
CpG: 169	SPATS2L	q33.1	chr2	201171214	201172528	ag_LACat|PROMOTER	hypomethylated	hypermethylated
CpG: 133	BZW1L1	q33.1	chr2	201676797	201677300	ag_LACat|PROMOTER	hypomethylated	hypermethylated
CpG: 107	STRADB	q33.1	chr2	202316348	202317045	ag_LACat|DIVERGENT_PROMOTER	hypomethylated	hypermethylated
CpG: 338	FZD7	q33.1	chr2	202897411	202901002	ag_LACat|PROMOTER	hypomethylated	hypermethylated
CpG: 78	CYP20A1	q33.2	chr2	204103483	204104114	ag_LACat|INSIDE	hypomethylated	hypermethylated
CpG: 79	ZDBF2	q33.3	chr2	207139364	207139868	ag_LACat|PROMOTER	hypomethylated	hypermethylated
CpG: 101	CCNYL1	q33.3	chr2	208576299	208577114	ag_LACat|INSIDE	hypomethylated	hypermethylated
CpG: 59	UNC80	q34	chr2	210636390	210636903	ag_LACat|PROMOTER	hypomethylated	hypermethylated
CpG: 56	WNT10A	q35	chr2	219757498	219757980	ag_LACat|INSIDE	hypomethylated	hypermethylated
CpG: 153	SPEG	q35	chr2	220312704	220314061	ag_LACat|INSIDE	hypomethylated	hypermethylated
CpG: 79	AP1S3	q36.1	chr2	224702200	224702777	ag_LACat|INSIDE	hypomethylated	hypermethylated
CpG: 107	SLC16A14	q36.3	chr2	230932514	230933575	ag_LACat|INSIDE	hypomethylated	hypermethylated
CpG: 82	DIS3L2	q37.1	chr2	232826112	232826870	ag_LACat|PROMOTER	hypomethylated	hypermethylated
CpG: 109	C2orf82	q37.1	chr2	233740627	233741865	ag_LACat|INSIDE	hypomethylated	hypermethylated
CpG: 222	HES6	q37.3	chr2	239147558	239149867	ag_LACat|INSIDE	hypomethylated	hypermethylated
CpG: 114	ASB1	q37.3	chr2	239335389	239336192	ag_LACat|PROMOTER	hypermethylated	hypomethylated
CpG: 170	MIR149	q37.3	chr2	241391995	241393598	ag_LACat|PROMOTER	hypomethylated	hypermethylated
CpG: 91	SNED1	q37.3	chr2	241937757	241938470	ag_LACat|PROMOTER	hypomethylated	hypermethylated
CpG: 83	HDLBP	q37.3	chr2	242211302	242211918	ag_LACat|INSIDE	hypomethylated	hypermethylated
CpG: 161	SEPT2	q37.3	chr2	242254469	242256001	ag_LACat|PROMOTER	hypomethylated	hypermethylated
CpG: 46	SRGAP3	p25.3	chr3	9177686	9178197	ag_LACat|INSIDE	hypomethylated	hypermethylated
CpG: 95	IL17RE	p25.3	chr3	9956875	9957653	ag_LACat|INSIDE	hypomethylated	hypermethylated
CpG: 66	IRAK2	p25.3	chr3	10206422	10207043	ag_LACat|PROMOTER	hypomethylated	hypermethylated
CpG: 83	HRH1	p25.3	chr3	11195942	11196581	ag_LACat|PROMOTER	hypomethylated	hypermethylated
CpG: 105	NUP210	p25.1	chr3	13460974	13462159	ag_LACat|INSIDE	hypomethylated	hypermethylated
CpG: 60	HDAC11	p25.1	chr3	13521516	13522227	ag_LACat|PROMOTER	hypomethylated	hypermethylated
CpG: 87	SLC6A6	p25.1	chr3	14443636	14444574	ag_LACat|PROMOTER	hypomethylated	hypermethylated
CpG: 103	CAPN7	p25.1	chr3	15247667	15248284	ag_LACat|DIVERGENT_PROMOTER	hypomethylated	hypermethylated
CpG: 90	CRTAP	p22.3	chr3	33155220	33155968	ag_LACat|PROMOTER	hypomethylated	hypermethylated
CpG: 111	PLCD1	p22.2	chr3	38070417	38071626	ag_LACat|PROMOTER	hypomethylated	hypermethylated
CpG: 181	ACVR2B	p22.2	chr3	38495117	38496005	ag_LACat|PROMOTER	hypomethylated	hypermethylated
CpG: 93	ZBTB47	p22.1	chr3	42695561	42696451	ag_LACat|INSIDE	hypomethylated	hypermethylated
CpG: 108	MAP4	p21.31	chr3	48129972	48130870	ag_LACat|INSIDE	hypomethylated	hypermethylated
CpG: 77	SLC26A6	p21.31	chr3	48672425	48673195	ag_LACat|PROMOTER	hypomethylated	hypermethylated
CpG: 89	NCKIPSD	p21.31	chr3	48722947	48723794	ag_LACat|INSIDE	hypomethylated	hypermethylated
CpG: 59	USP4	p21.31	chr3	49377374	49377852	ag_LACat|INSIDE	hypomethylated	hypermethylated
CpG: 115	DAG1	p21.31	chr3	49507364	49508277	ag_LACat|PROMOTER	hypomethylated	hypermethylated
CpG: 36	MON1A	p21.31	chr3	49967169	49967451	ag_LACat|INSIDE	hypomethylated	hypermethylated
CpG: 69	SEMA3B	p21.31	chr3	50297432	50297976	ag_LACat|PROMOTER	hypomethylated	hypermethylated
CpG: 61	NEK4	p21.1	chr3	52804587	52805110	ag_LACat|INSIDE	hypomethylated	hypermethylated
CpG: 66	TMEM110	p21.1	chr3	52931297	52931850	ag_LACat|INSIDE	hypomethylated	hypermethylated
CpG: 119	CHDH	p21.1	chr3	53879601	53880362	ag_LACat|INSIDE	hypomethylated	hypermethylated
CpG: 80	PXK	p14.3	chr3	58318386	58319185	ag_LACat|PROMOTER	hypomethylated	hypermethylated
CpG: 35	C3orf14	p14.2	chr3	62304531	62304774	ag_LACat|PROMOTER	hypomethylated	hypermethylated
CpG: 55	PSMD6	p14.1	chr3	64008946	64009267	ag_LACat|INSIDE	hypomethylated	hypermethylated
CpG: 66	MAGI1	p14.1	chr3	65342428	65342936	ag_LACat|INSIDE	hypomethylated	hypermethylated
CpG: 69	MAGI1	p14.1	chr3	65534790	65535312	ag_LACat|INSIDE	hypomethylated	hypermethylated
CpG: 105	C3orf64	p14.1	chr3	69062201	69063226	ag_LACat|INSIDE	hypomethylated	hypermethylated
CpG: 193	EIF4E3	p13	chr3	71803552	71804249	ag_LACat|PROMOTER	hypomethylated	hypermethylated
CpG: 78	VGLL3	p12.1	chr3	87039627	87040551	ag_LACat|INSIDE	hypomethylated	hypermethylated
CpG: 37	TMEM45A	q12.2	chr3	100211198	100211600	ag_LACat|PROMOTER	hypomethylated	hypermethylated
CpG: 48	GAP43	q13.31	chr3	115377247	115377749	ag_LACat|INSIDE	hypermethylated	hypomethylated
CpG: 79	CDGAP	q13.33	chr3	119041413	119042011	ag_LACat|INSIDE	hypomethylated	hypermethylated
CpG: 53	KTELC1	q13.33	chr3	119187845	119188269	ag_LACat|INSIDE	hypomethylated	hypermethylated
CpG: 64	ZNF148	q21.2	chr3	125093633	125094311	ag_LACat|INSIDE	hypermethylated	hypomethylated
CpG: 155	ZXDC	q21.3	chr3	126193638	126195478	ag_LACat|INSIDE	hypomethylated	hypermethylated
CpG: 64	CHST13	q21.3	chr3	126242810	126243353	ag_LACat|DIVERGENT_PROMOTER	hypomethylated	hypermethylated
CpG: 92	EEFSEC	q21.3	chr3	127872235	127872769	ag_LACat|PROMOTER	hypomethylated	hypermethylated
CpG: 45	TF	q22.1	chr3	133464996	133465384	ag_LACat|INSIDE	hypomethylated	hypermethylated
CpG: 103	RYK	q22.2	chr3	133969018	133970037	ag_LACat|INSIDE	hypomethylated	hypermethylated
CpG: 86	RASA2	q23	chr3	141206020	141206743	ag_LACat|INSIDE	hypomethylated	hypermethylated
CpG: 67	GK5	q23	chr3	141943954	141944555	ag_LACat|INSIDE	hypomethylated	hypermethylated
CpG: 71	ZIC4	q24	chr3	147113610	147114417	ag_LACat|PROMOTER	hypomethylated	hypermethylated
CpG: 115	GYG1	q24	chr3	148709032	148709982	ag_LACat|PROMOTER	hypomethylated	hypermethylated
CpG: 101	MBNL1	q25.1	chr3	151986293	151986606	ag_LACat|INSIDE	hypermethylated	hypomethylated
CpG: 60	MME	q25.2	chr3	154797362	154797958	ag_LACat|PROMOTER	hypomethylated	hypermethylated
CpG: 56	LEKR1	q25.31	chr3	156543881	156544328	ag_LACat|PROMOTER	hypomethylated	hypermethylated
CpG: 63	SHOX2	q25.32	chr3	157812033	157812731	ag_LACat|DOWNSTREAM	hypomethylated	hypermethylated
CpG: 192	VWA5B2	q27.1	chr3	183947031	183948772	ag_LACat|PROMOTER	hypomethylated	hypermethylated
CpG: 92	EPHB3	q27.1	chr3	184301074	184302145	ag_LACat|DOWNSTREAM	hypomethylated	hypermethylated
CpG: 143	ACAP2	q29	chr3	195162959	195164155	ag_LACat|INSIDE	hypomethylated	hypermethylated
CpG: 120	TNK2	q29	chr3	195635381	195636831	ag_LACat|INSIDE	hypomethylated	hypermethylated
CpG: 87	UBXN7	q29	chr3	196158626	196159651	ag_LACat|INSIDE	hypomethylated	hypermethylated
CpG: 48	LRRC33	q29	chr3	196366423	196366911	ag_LACat|PROMOTER	hypomethylated	hypermethylated
CpG: 102	SENP5	q29	chr3	196594564	196595451	ag_LACat|PROMOTER	hypomethylated	hypermethylated
CpG: 95	PDE6B	p16.3	chr4	657056	658118	ag_LACat|INSIDE	hypomethylated	hypermethylated
CpG: 79	ATP5I	p16.3	chr4	668060	668608	ag_LACat|INSIDE	hypomethylated	hypermethylated
CpG: 189	SPON2	p16.3	chr4	1164574	1166588	ag_LACat|INSIDE	hypomethylated	hypermethylated
CpG: 264	CTBP1	p16.3	chr4	1241416	1243476	ag_LACat|INSIDE	hypomethylated	hypermethylated
CpG: 147	KIAA1530	p16.3	chr4	1340186	1341390	ag_LACat|PROMOTER	hypomethylated	hypermethylated
CpG: 534	CRIPAK	p16.3	chr4	1396256	1399782	ag_LACat|DOWNSTREAM	hypomethylated	hypermethylated
CpG: 157	FAM53A	p16.3	chr4	1685409	1686336	ag_LACat|INSIDE	hypomethylated	hypermethylated
CpG: 174	SLBP	p16.3	chr4	1713286	1714962	ag_LACat|INSIDE	hypomethylated	hypermethylated
CpG: 140	MXD4	p16.3	chr4	2262967	2264664	ag_LACat|INSIDE	hypomethylated	hypermethylated
CpG: 249	ADRA2C	p16.3	chr4	3767059	3769753	ag_LACat|PROMOTER	hypomethylated	hypermethylated
CpG: 96	MSX1	p16.2	chr4	4861349	4862210	ag_LACat|PROMOTER	hypomethylated	hypermethylated
CpG: 149	KIAA0232	p16.1	chr4	6784088	6785173	ag_LACat|PROMOTER	hypomethylated	hypermethylated
CpG: 171	CCDC96	p16.1	chr4	7043787	7044859	ag_LACat|INSIDE	hypomethylated	hypermethylated
CpG: 171	TADA2B	p16.1	chr4	7045303	7045731	ag_LACat|INSIDE	hypomethylated	hypermethylated
CpG: 100	HTRA3	p16.1	chr4	8271205	8272085	ag_LACat|PROMOTER	hypomethylated	hypermethylated
CpG: 165	TAPT1	p15.32	chr4	16227468	16228130	ag_LACat|INSIDE	hypermethylated	hypomethylated
CpG: 46	ANAPC4	p15.2	chr4	25378814	25379274	ag_LACat|PROMOTER	hypomethylated	hypermethylated
CpG: 168	ZAR1	p11	chr4	48492306	48493633	ag_LACat|INSIDE	hypomethylated	hypermethylated
CpG: 51	DCUN1D4	q12	chr4	52710717	52711146	ag_LACat|INSIDE	hypomethylated	hypermethylated
CpG: 89	FIP1L1	q12	chr4	54243668	54244372	ag_LACat|PROMOTER	hypomethylated	hypermethylated
CpG: 96	SRD5A3	q12	chr4	56212393	56213075	ag_LACat|INSIDE	hypomethylated	hypermethylated
CpG: 143	CLOCK	q12	chr4	56411950	56413328	ag_LACat|INSIDE	hypomethylated	hypermethylated
CpG: 133	NAAA	q21.1	chr4	76861074	76862416	ag_LACat|INSIDE	hypomethylated	hypermethylated
CpG: 33	PRDM8	q21.21	chr4	81119068	81119352	ag_LACat|INSIDE	hypomethylated	hypermethylated
CpG: 72	C4orf36	q21.3	chr4	87813294	87813726	ag_LACat|INSIDE	hypomethylated	hypermethylated
CpG: 99	CYP2U1	q25	chr4	108852507	108853306	ag_LACat|PROMOTER	hypomethylated	hypermethylated
CpG: 61	AGXT2L1	q25	chr4	109683746	109684338	ag_LACat|INSIDE	hypomethylated	hypermethylated
CpG: 50	TIFA	q25	chr4	113206812	113207251	ag_LACat|INSIDE	hypomethylated	hypermethylated
CpG: 186	LARP1B	q28.2	chr4	128981851	128983403	ag_LACat|PROMOTER	hypomethylated	hypermethylated
CpG: 123	FREM3	q31.21	chr4	144620785	144622241	ag_LACat|INSIDE	hypomethylated	hypermethylated
CpG: 119	GUCY1B3	q32.1	chr4	156680116	156681415	ag_LACat|INSIDE	hypomethylated	hypermethylated
CpG: 73	PDGFC	q32.1	chr4	157892760	157893243	ag_LACat|PROMOTER	hypomethylated	hypermethylated
CpG: 57	GRIA2	q32.1	chr4	158143342	158143991	ag_LACat|INSIDE	hypomethylated	hypermethylated
CpG: 58	PALLD	q32.3	chr4	169799079	169799573	ag_LACat|INSIDE	hypomethylated	hypermethylated
CpG: 32	MFAP3L	q33	chr4	170948524	170948913	ag_LACat|PROMOTER	hypomethylated	hypermethylated
CpG: 115	GALNT7	q34.1	chr4	174090048	174091394	ag_LACat|INSIDE	hypomethylated	hypermethylated
CpG: 122	SLC9A3	p15.33	chr5	523773	524912	ag_LACat|INSIDE	hypomethylated	hypermethylated
CpG: 96	CLPTM1L	p15.33	chr5	1344550	1345475	ag_LACat|INSIDE	hypomethylated	hypermethylated
CpG: 206	SLC6A3	p15.33	chr5	1444668	1446634	ag_LACat|INSIDE	hypomethylated	hypermethylated
CpG: 98	FBXL7	p15.1	chr5	15500070	15500933	ag_LACat|PROMOTER	hypomethylated	hypermethylated
CpG: 37	CDH6	p13.3	chr5	31193956	31194463	ag_LACat|INSIDE	hypomethylated	hypermethylated
CpG: 79	EMB	q11.1	chr5	49736638	49737267	ag_LACat|INSIDE	hypomethylated	hypermethylated
CpG: 92	ELOVL7	q12.1	chr5	60139356	60140142	ag_LACat|INSIDE	hypomethylated	hypermethylated
CpG: 76	MARVELD2	q13.2	chr5	68710827	68711547	ag_LACat|PROMOTER	hypomethylated	hypermethylated
CpG: 110	TNPO1	q13.2	chr5	72112195	72113116	ag_LACat|PROMOTER	hypomethylated	hypermethylated
CpG: 103	ZBED3	q13.3	chr5	76372936	76373709	ag_LACat|INSIDE	hypomethylated	hypermethylated
CpG: 93	ARSB	q14.1	chr5	78280348	78281330	ag_LACat|INSIDE	hypomethylated	hypermethylated
CpG: 79	MSH3	q14.1	chr5	79949973	79950407	ag_LACat|PROMOTER	hypomethylated	hypermethylated
CpG: 185	VDAC1	q31.1	chr5	133339607	133341541	ag_LACat|INSIDE	hypomethylated	hypermethylated
CpG: 128	PCBD2	q31.1	chr5	134240214	134241272	ag_LACat|PROMOTER	hypomethylated	hypermethylated
CpG: 117	H2AFY	q31.1	chr5	134734038	134735217	ag_LACat|INSIDE	hypomethylated	hypermethylated
CpG: 24	MIR886	q31.1	chr5	135416173	135416501	ag_LACat|INSIDE	hypomethylated	hypermethylated
CpG: 134	SPOCK1	q31.2	chr5	136834055	136835036	ag_LACat|INSIDE	hypomethylated	hypermethylated
CpG: 48	UBE2D2	q31.2	chr5	139017149	139017626	ag_LACat|DOWNSTREAM	hypomethylated	hypermethylated
CpG: 80	PCDHAC2	q31.3	chr5	140346114	140346975	ag_LACat|PROMOTER	hypomethylated	hypermethylated
CpG: 70	PCDHGB6	q31.3	chr5	140789061	140789791	ag_LACat|INSIDE	hypomethylated	hypermethylated
CpG: 78	NDFIP1	q31.3	chr5	141488381	141488971	ag_LACat|INSIDE	hypomethylated	hypermethylated
CpG: 93	TIGD6	q32	chr5	149380212	149380753	ag_LACat|PROMOTER	hypomethylated	hypermethylated
CpG: 81	TNIP1	q33.1	chr5	150460048	150460888	ag_LACat|INSIDE	hypomethylated	hypermethylated
CpG: 123	SAP30L	q33.2	chr5	153825466	153826551	ag_LACat|PROMOTER	hypomethylated	hypermethylated
CpG: 81	C5orf52	q33.3	chr5	157098280	157099055	ag_LACat|PROMOTER	hypomethylated	hypermethylated
CpG: 37	IL12B	q33.3	chr5	158758454	158758812	ag_LACat|PROMOTER	hypomethylated	hypermethylated
CpG: 99	RANBP17	q35.1	chr5	170288882	170289733	ag_LACat|PROMOTER	hypomethylated	hypermethylated
CpG: 93	SFXN1	q35.2	chr5	174905375	174906104	ag_LACat|PROMOTER	hypomethylated	hypermethylated
CpG: 128	UIMC1	q35.2	chr5	176432902	176433873	ag_LACat|INSIDE	hypomethylated	hypermethylated
CpG: 78	ZFP2	q35.3	chr5	178322708	178323524	ag_LACat|PROMOTER	hypomethylated	hypermethylated
CpG: 122	SQSTM1	q35.3	chr5	179247873	179248650	ag_LACat|INSIDE	hypomethylated	hypermethylated
CpG: 176	SCGB3A1	q35.3	chr5	180017076	180019058	ag_LACat|DOWNSTREAM	hypomethylated	hypermethylated
CpG: 63	C6orf195	p25.2	chr6	2634435	2634970	ag_LACat|INSIDE	hypomethylated	hypermethylated
CpG: 112	LYRM4	p25.1	chr6	5260734	5261308	ag_LACat|INSIDE	hypomethylated	hypermethylated
CpG: 55	RREB1	p24.3	chr6	7141017	7141530	ag_LACat|INSIDE	hypomethylated	hypermethylated
CpG: 21	RREB1	p24.3	chr6	7261284	7261570	ag_LACat|DOWNSTREAM	hypermethylated	hypomethylated
CpG: 100	FAM8A1	p22.3	chr6	17600409	17600990	ag_LACat|PROMOTER	hypomethylated	hypermethylated
CpG: 92	MBOAT1	p22.3	chr6	20212259	20213137	ag_LACat|INSIDE	hypomethylated	hypermethylated
CpG: 49	GABBR1	p22.1	chr6	29600221	29600630	ag_LACat|PROMOTER	hypomethylated	hypermethylated
CpG: 63	RNF39	p22.1	chr6	30042959	30043489	ag_LACat|INSIDE	hypomethylated	hypermethylated
CpG: 154	DDAH2	p21.33	chr6	31695921	31698289	ag_LACat|INSIDE	hypermethylated	hypomethylated
CpG: 55	TNXB	p21.33	chr6	32055121	32055587	ag_LACat|INSIDE	hypomethylated	hypermethylated
CpG: 39	TAP2	p21.32	chr6	32806299	32806678	ag_LACat|INSIDE	hypomethylated	hypermethylated
CpG: 34	C6orf227	p21.31	chr6	33560848	33561146	ag_LACat|INSIDE	hypermethylated	hypomethylated
CpG: 113	LEMD2	p21.31	chr6	33756195	33757022	ag_LACat|PROMOTER	hypomethylated	hypermethylated
CpG: 213	TEAD3	p21.31	chr6	35464070	35465673	ag_LACat|INSIDE	hypomethylated	hypermethylated
CpG: 42	MOCS1	p21.2	chr6	39901819	39902343	ag_LACat|PROMOTER	hypomethylated	hypermethylated
CpG: 63	TFEB	p21.1	chr6	41650718	41651602	ag_LACat|DOWNSTREAM	hypomethylated	hypermethylated
CpG: 57	GNMT	p21.1	chr6	42928228	42928844	ag_LACat|PROMOTER	hypomethylated	hypermethylated
CpG: 41	TFAP2B	p12.3	chr6	50791123	50791572	ag_LACat|INSIDE	hypomethylated	hypermethylated
CpG: 56	TRAM2	p12.2	chr6	52441982	52442406	ag_LACat|PROMOTER	hypomethylated	hypermethylated
CpG: 74	FAM83B	p12.1	chr6	54711129	54712066	ag_LACat|PROMOTER	hypomethylated	hypermethylated
CpG: 36	HMGCLL1	p12.1	chr6	55443771	55444119	ag_LACat|INSIDE	hypomethylated	hypermethylated
CpG: 47	C6orf57	q13	chr6	71276570	71277059	ag_LACat|PROMOTER	hypomethylated	hypermethylated
CpG: 100	RIMS1	q13	chr6	72892094	72892913	ag_LACat|INSIDE	hypomethylated	hypermethylated
CpG: 56	C6orf147	q13	chr6	74024550	74024997	ag_LACat|PROMOTER	hypomethylated	hypermethylated
CpG: 44	ME1	q14.2	chr6	84140397	84140927	ag_LACat|INSIDE	hypomethylated	hypermethylated
CpG: 36	CYB5R4	q14.2	chr6	84569268	84569645	ag_LACat|PROMOTER	hypomethylated	hypermethylated
CpG: 75	l17ra	q16.2	chr6	100066393	100067279	ag_LACat|DOWNSTREAM	hypomethylated	hypermethylated
CpG: 88	HACE1	q16.3	chr6	105307128	105307841	ag_LACat|INSIDE	hypomethylated	hypermethylated
CpG: 48	DCBLD1	q22.1	chr6	117869131	117869543	ag_LACat|INSIDE	hypomethylated	hypermethylated
CpG: 83	MOXD1	q23.2	chr6	132722052	132722858	ag_LACat|INSIDE	hypomethylated	hypermethylated
CpG: 99	IL20RA	q23.3	chr6	137365283	137366138	ag_LACat|INSIDE	hypomethylated	hypermethylated
CpG: 59	IFNGR1	q23.3	chr6	137540161	137540663	ag_LACat|INSIDE	hypomethylated	hypermethylated
CpG: 151	MTHFD1L	q25.1	chr6	151186712	151188100	ag_LACat|INSIDE	hypomethylated	hypermethylated
CpG: 64	C6orf97	q25.1	chr6	151815007	151815524	ag_LACat|PROMOTER	hypomethylated	hypermethylated
CpG: 168	PRR18	q27	chr6	166720201	166722233	ag_LACat|INSIDE	hypomethylated	hypermethylated
CpG: 84	DACT2	q27	chr6	168719665	168720470	ag_LACat|INSIDE	hypermethylated	hypomethylated
CpG: 89	C6orf70	q27	chr6	170151749	170152114	ag_LACat|INSIDE	hypomethylated	hypermethylated
CpG: 128	FAM120B	q27	chr6	170615306	170616216	ag_LACat|PROMOTER	hypomethylated	hypermethylated
CpG: 71	NUDT1	p22.3	chr7	2281836	2282139	ag_LACat|PROMOTER	hypermethylated	hypomethylated
CpG: 88	IQCE	p22.3	chr7	2598639	2599220	ag_LACat|INSIDE	hypomethylated	hypermethylated
CpG: 78	WIPI2	p22.1	chr7	5229633	5230381	ag_LACat|PROMOTER	hypomethylated	hypermethylated
CpG: 64	FAM188B	p14.3	chr7	30810897	30811519	ag_LACat|PROMOTER	hypomethylated	hypermethylated
CpG: 69	NEUROD6	p14.3	chr7	31375929	31376538	ag_LACat|DOWNSTREAM	hypomethylated	hypermethylated
CpG: 74	RP9	p14.3	chr7	33148587	33149305	ag_LACat|INSIDE	hypomethylated	hypermethylated
CpG: 79	KIAA0895	p14.2	chr7	36406410	36406958	ag_LACat|INSIDE	hypomethylated	hypermethylated
CpG: 127	RALA	p14.1	chr7	39662595	39663723	ag_LACat|PROMOTER	hypomethylated	hypermethylated
CpG: 150	PPIA	p13	chr7	44835758	44836815	ag_LACat|PROMOTER	hypomethylated	hypermethylated
CpG: 68	IGFBP1	p12.3	chr7	45928017	45928372	ag_LACat|INSIDE	hypermethylated	hypomethylated
CpG: 85	FIGNL1	p12.1	chr7	50517632	50518641	ag_LACat|INSIDE	hypomethylated	hypermethylated
CpG: 76	VSTM2A	p11.2	chr7	54614067	54614824	ag_LACat|INSIDE	hypomethylated	hypermethylated
CpG: 56	SEC61G	p11.2	chr7	54826556	54827168	ag_LACat|PROMOTER	hypomethylated	hypermethylated
CpG: 60	INTS4L1	q11.21	chr7	64699979	64700596	ag_LACat|DOWNSTREAM	hypomethylated	hypermethylated
CpG: 63	ASL	q11.21	chr7	65540527	65541133	ag_LACat|PROMOTER	hypomethylated	hypermethylated
CpG: 64	AUTS2	q11.22	chr7	70060822	70061489	ag_LACat|INSIDE	hypomethylated	hypermethylated
CpG: 215	AUTS2	q11.22	chr7	70158738	70160712	ag_LACat|INSIDE	hypomethylated	hypermethylated
CpG: 38	FZD9	q11.23	chr7	72838552	72838787	ag_LACat|PROMOTER	hypomethylated	hypermethylated
CpG: 63	VPS37D	q11.23	chr7	73081858	73082719	ag_LACat|PROMOTER	hypomethylated	hypermethylated
CpG: 88	ABHD11	q11.23	chr7	73152529	73153736	ag_LACat|INSIDE	hypomethylated	hypermethylated
CpG: 170	GTF2I	q11.23	chr7	74071574	74072932	ag_LACat|PROMOTER	hypomethylated	hypermethylated
CpG: 40	SRCRB4D	q11.23	chr7	76009217	76009663	ag_LACat|DOWNSTREAM	hypomethylated	hypermethylated
CpG: 97	ZP3	q11.23	chr7	76022334	76023149	ag_LACat|PROMOTER	hypomethylated	hypermethylated
CpG: 93	PION	q11.23	chr7	77044862	77045639	ag_LACat|INSIDE	hypomethylated	hypermethylated
CpG: 113	DBF4	q21.12	chr7	87505176	87505563	ag_LACat|PROMOTER	hypomethylated	hypermethylated
CpG: 112	SGCE	q21.3	chr7	94284838	94285526	ag_LACat|INSIDE	hypomethylated	hypermethylated
CpG: 57	TFR2	q22.1	chr7	100230699	100231321	ag_LACat|INSIDE	hypomethylated	hypermethylated
CpG: 122	UFSP1	q22.1	chr7	100486730	100487584	ag_LACat|INSIDE	hypomethylated	hypermethylated
CpG: 87	FAM3C	q31.31	chr7	121035776	121036678	ag_LACat|INSIDE	hypomethylated	hypermethylated
CpG: 91	IRF5	q32.1	chr7	128577873	128578763	ag_LACat|PROMOTER	hypomethylated	hypermethylated
CpG: 56	UBE2H	q32.2	chr7	129465368	129466163	ag_LACat|DOWNSTREAM	hypomethylated	hypermethylated
CpG: 84	C7orf49	q33	chr7	134854950	134855665	ag_LACat|INSIDE	hypomethylated	hypermethylated
CpG: 112	ZC3HAV1L	q34	chr7	138720068	138720996	ag_LACat|INSIDE	hypomethylated	hypermethylated
CpG: 130	KLRG2	q34	chr7	139167461	139168696	ag_LACat|INSIDE	hypomethylated	hypermethylated
CpG: 34	CLCN1	q34	chr7	143042527	143042855	ag_LACat|INSIDE	hypomethylated	hypermethylated
CpG: 111	ZNF786	q36.1	chr7	148787481	148788281	ag_LACat|INSIDE	hypomethylated	hypermethylated
CpG: 145	ZNF398	q36.1	chr7	148844261	148845523	ag_LACat|PROMOTER	hypomethylated	hypermethylated
CpG: 128	ZNF783	q36.1	chr7	148958814	148959874	ag_LACat|PROMOTER	hypermethylated	hypomethylated
CpG: 138	ZNF777	q36.1	chr7	149156527	149158034	ag_LACat|INSIDE	hypomethylated	hypermethylated
CpG: 87	MIR671	q36.1	chr7	150929818	150930172	ag_LACat|PROMOTER	hypomethylated	hypermethylated
CpG: 69	CRYGN	q36.1	chr7	151145199	151145931	ag_LACat|PROMOTER	hypomethylated	hypermethylated
CpG: 86	MNX1	q36.3	chr7	156792375	156793113	ag_LACat|DOWNSTREAM	hypomethylated	hypermethylated
CpG: 47	DLGAP2	p23.3	chr8	1649467	1649769	ag_LACat|INSIDE	hypomethylated	hypermethylated
CpG: 113	CLN8	p23.3	chr8	1711251	1712606	ag_LACat|PROMOTER	hypomethylated	hypermethylated
CpG: 94	FAM167A	p23.1	chr8	11323798	11324679	ag_LACat|INSIDE	hypomethylated	hypermethylated
CpG: 67	TUSC3	p22	chr8	15397615	15398307	ag_LACat|PROMOTER	hypermethylated	hypomethylated
CpG: 36	FGF20	p22	chr8	16859011	16859375	ag_LACat|INSIDE	hypomethylated	hypermethylated
CpG: 112	LPL	p21.3	chr8	19796892	19798019	ag_LACat|INSIDE	hypomethylated	hypermethylated
CpG: 53	NPM2	p21.3	chr8	21882251	21882878	ag_LACat|PROMOTER	hypomethylated	hypermethylated
CpG: 118	PPP3CC	p21.3	chr8	22298381	22299117	ag_LACat|PROMOTER	hypomethylated	hypermethylated
CpG: 118	SORBS3	p21.3	chr8	22422707	22423734	ag_LACat|PROMOTER	hypomethylated	hypermethylated
CpG: 91	GSR	p12	chr8	30584804	30585666	ag_LACat|INSIDE	hypomethylated	hypermethylated
CpG: 113	UNC5D	p12	chr8	35092959	35093502	ag_LACat|INSIDE	hypomethylated	hypermethylated
CpG: 94	KIAA0146	q11.21	chr8	48173262	48173995	ag_LACat|PROMOTER	hypomethylated	hypermethylated
CpG: 73	UBE2V2	q11.21	chr8	48920828	48921432	ag_LACat|PROMOTER	hypomethylated	hypermethylated
CpG: 65	TTPA	q12.3	chr8	63998262	63998772	ag_LACat|INSIDE	hypomethylated	hypermethylated
CpG: 50	SGK3	q13.1	chr8	67687349	67687806	ag_LACat|DIVERGENT_PROMOTER	hypomethylated	hypermethylated
CpG: 107	ZBTB10	q21.13	chr8	81398432	81399566	ag_LACat|INSIDE	hypomethylated	hypermethylated
CpG: 76	PAG1	q21.13	chr8	82023844	82024283	ag_LACat|INSIDE	hypomethylated	hypermethylated
CpG: 109	PLEKHF2	q22.1	chr8	96146033	96146782	ag_LACat|INSIDE	hypomethylated	hypermethylated
CpG: 50	C8orf47	q22.2	chr8	99076742	99077256	ag_LACat|INSIDE	hypomethylated	hypermethylated
CpG: 84	FZD6	q22.3	chr8	104311056	104311573	ag_LACat|INSIDE	hypomethylated	hypermethylated
CpG: 67	GOLSYN	q23.2	chr8	110656845	110657289	ag_LACat|PROMOTER	hypomethylated	hypermethylated
CpG: 54	WDR67	q24.13	chr8	124172856	124173570	ag_LACat|DOWNSTREAM	hypomethylated	hypermethylated
CpG: 86	EFR3A	q24.22	chr8	132916416	132917082	ag_LACat|INSIDE	hypomethylated	hypermethylated
CpG: 94	FAM135B	q24.23	chr8	139508818	139509740	ag_LACat|INSIDE	hypomethylated	hypermethylated
CpG: 79	TRAPPC9	q24.3	chr8	141467365	141467741	ag_LACat|INSIDE	hypomethylated	hypermethylated
CpG: 170	PTK2	q24.3	chr8	142010591	142011910	ag_LACat|INSIDE	hypomethylated	hypermethylated
CpG: 116	ZNF696	q24.3	chr8	144372995	144373869	ag_LACat|PROMOTER	hypomethylated	hypermethylated
CpG: 94	NAPRT1	q24.3	chr8	144659832	144660626	ag_LACat|INSIDE	hypomethylated	hypermethylated
CpG: 83	EPPK1	q24.3	chr8	144952108	144953004	ag_LACat|PROMOTER	hypomethylated	hypermethylated
CpG: 378	PARP10	q24.3	chr8	145051348	145052317	ag_LACat|INSIDE	hypomethylated	hypermethylated
CpG: 91	CYC1	q24.3	chr8	145149602	145150452	ag_LACat|PROMOTER	hypomethylated	hypermethylated
CpG: 120	NFKBIL2	q24.3	chr8	145669180	145670412	ag_LACat|INSIDE	hypomethylated	hypermethylated
CpG: 101	KIFC2	q24.3	chr8	145697847	145698744	ag_LACat|INSIDE	hypomethylated	hypermethylated
CpG: 112	DOCK8	p24.3	chr9	214567	215357	ag_LACat|PROMOTER	hypomethylated	hypermethylated
CpG: 67	PPAPDC2	p24.1	chr9	4662207	4662912	ag_LACat|PROMOTER	hypomethylated	hypermethylated
CpG: 51	ZDHHC21	p22.3	chr9	14693035	14693560	ag_LACat|INSIDE	hypomethylated	hypermethylated
CpG: 72	KIAA1797	p21.3	chr9	20684087	20684654	ag_LACat|INSIDE	hypomethylated	hypermethylated
CpG: 42	KLHL9	p21.3	chr9	21335148	21335604	ag_LACat|INSIDE	hypomethylated	hypermethylated
CpG: 120	TUSC1	p21.2	chr9	25677492	25678640	ag_LACat|INSIDE	hypomethylated	hypermethylated
CpG: 55	TMEM8B	p13.3	chr9	35828975	35829307	ag_LACat|DIVERGENT_PROMOTER	hypermethylated	hypomethylated
CpG: 126	RNF38	p13.2	chr9	36400296	36401284	ag_LACat|PROMOTER	hypomethylated	hypermethylated
CpG: 55	PAX5	p13.2	chr9	37002524	37002937	ag_LACat|INSIDE	hypomethylated	hypermethylated
CpG: 36	POLR1E	p13.2	chr9	37485783	37486086	ag_LACat|PROMOTER	hypomethylated	hypermethylated
CpG: 67	FXN	q21.11	chr9	71650692	71651194	ag_LACat|INSIDE	hypomethylated	hypermethylated
CpG: 136	VPS13A	q21.2	chr9	79792095	79792548	ag_LACat|PROMOTER	hypomethylated	hypermethylated
CpG: 167	GNAQ	q21.2	chr9	80646354	80647524	ag_LACat|PROMOTER	hypomethylated	hypermethylated
CpG: 30	S1PR3	q22.1	chr9	91605823	91606109	ag_LACat|PROMOTER	hypermethylated	hypomethylated
CpG: 82	SECISBP2	q22.2	chr9	91933278	91933911	ag_LACat|PROMOTER	hypomethylated	hypermethylated
CpG: 41	ZNF169	q22.32	chr9	97021490	97021960	ag_LACat|PROMOTER	hypomethylated	hypermethylated
CpG: 49	NANS	q22.33	chr9	100818705	100819356	ag_LACat|PROMOTER	hypomethylated	hypermethylated
CpG: 63	TRIM14	q22.33	chr9	100881118	100881620	ag_LACat|INSIDE	hypomethylated	hypermethylated
CpG: 101	LHX6	q33.2	chr9	124975708	124976715	ag_LACat|INSIDE	hypomethylated	hypermethylated
CpG: 96	LHX6	q33.2	chr9	124981494	124982822	ag_LACat|INSIDE	hypomethylated	hypermethylated
CpG: 101	CRB2	q33.3	chr9	126135496	126136109	ag_LACat|INSIDE	hypomethylated	hypermethylated
CpG: 36	GPR144	q33.3	chr9	127212664	127213102	ag_LACat|PROMOTER	hypermethylated	hypomethylated
CpG: 239	NR5A1	q33.3	chr9	127265232	127267622	ag_LACat|INSIDE	hypomethylated	hypermethylated
CpG: 55	PIP5KL1	q34.11	chr9	130692961	130693375	ag_LACat|PROMOTER	hypermethylated	hypomethylated
CpG: 144	PTGES2	q34.11	chr9	130889706	130890638	ag_LACat|INSIDE	hypomethylated	hypermethylated
CpG: 49	C9orf106	q34.11	chr9	132082910	132083612	ag_LACat|PROMOTER	hypermethylated	hypomethylated
CpG: 58	NCS1	q34.11	chr9	132934986	132935539	ag_LACat|INSIDE	hypomethylated	hypermethylated
CpG: 74	POMT1	q34.13	chr9	134378182	134378773	ag_LACat|PROMOTER	hypomethylated	hypermethylated
CpG: 50	SURF6	q34.2	chr9	136202753	136203260	ag_LACat|INSIDE	hypomethylated	hypermethylated
CpG: 83	SLC2A6	q34.2	chr9	136344072	136344740	ag_LACat|INSIDE	hypomethylated	hypermethylated
CpG: 56	KCNT1	q34.3	chr9	138606454	138606893	ag_LACat|INSIDE	hypomethylated	hypermethylated
CpG: 193	CAMSAP1	q34.3	chr9	138798575	138800340	ag_LACat|INSIDE	hypomethylated	hypermethylated
CpG: 170	C9orf163	q34.3	chr9	139378040	139379157	ag_LACat|INSIDE	hypomethylated	hypermethylated
CpG: 130	AGPAT2	q34.3	chr9	139580957	139582607	ag_LACat|INSIDE	hypomethylated	hypermethylated
CpG: 88	LCNL1	q34.3	chr9	139879492	139880230	ag_LACat|INSIDE	hypomethylated	hypermethylated
CpG: 103	ENTPD2	q34.3	chr9	139948090	139948918	ag_LACat|INSIDE	hypomethylated	hypermethylated
CpG: 147	GRIN1	q34.3	chr9	140023722	140025005	ag_LACat|PROMOTER	hypomethylated	hypermethylated
CpG: 155	TUBB2C	q34.3	chr9	140134787	140136547	ag_LACat|PROMOTER	hypomethylated	hypermethylated
CpG: 114	C10orf47	p14	chr10	11865154	11866012	ag_LACat|PROMOTER	hypomethylated	hypermethylated
CpG: 92	SEC61A2	p14	chr10	12171276	12172058	ag_LACat|PROMOTER	hypomethylated	hypermethylated
CpG: 38	MCM10	p13	chr10	13203483	13203781	ag_LACat|PROMOTER	hypomethylated	hypermethylated
CpG: 76	LOC387646	p12.1	chr10	27547804	27548334	ag_LACat|PROMOTER	hypomethylated	hypermethylated
CpG: 174	BAMBI	p12.1	chr10	28965742	28967269	ag_LACat|PROMOTER	hypomethylated	hypermethylated
CpG: 147	RET	q11.21	chr10	43571973	43573468	ag_LACat|PROMOTER	hypomethylated	hypermethylated
CpG: 111	RASGEF1A	q11.21	chr10	43724593	43725613	ag_LACat|INSIDE	hypomethylated	hypermethylated
CpG: 57	FXYD4	q11.21	chr10	43857498	43858203	ag_LACat|PROMOTER	hypomethylated	hypermethylated
CpG: 84	ZNF239	q11.21	chr10	44069419	44070199	ag_LACat|PROMOTER	hypomethylated	hypermethylated
CpG: 75	ZNF488	q11.22	chr10	48354723	48355153	ag_LACat|PROMOTER	hypomethylated	hypermethylated
CpG: 111	GDF10	q11.22	chr10	48438450	48439021	ag_LACat|INSIDE	hypomethylated	hypermethylated
CpG: 272	SLC18A3	q11.23	chr10	50817624	50820380	ag_LACat|PROMOTER	hypomethylated	hypermethylated
CpG: 34	C10orf53	q11.23	chr10	50887526	50887842	ag_LACat|PROMOTER	hypomethylated	hypermethylated
CpG: 85	OGDHL	q11.23	chr10	50976323	50977115	ag_LACat|PROMOTER	hypomethylated	hypermethylated
CpG: 101	SIRT1	q21.3	chr10	69644153	69645231	ag_LACat|PROMOTER	hypomethylated	hypermethylated
CpG: 38	DNA2	q21.3	chr10	70231476	70231762	ag_LACat|INSIDE	hypermethylated	hypomethylated
CpG: 65	TSPAN15	q22.1	chr10	71211194	71211745	ag_LACat|PROMOTER	hypomethylated	hypermethylated
CpG: 112	NDST2	q22.2	chr10	75570915	75571834	ag_LACat|INSIDE	hypomethylated	hypermethylated
CpG: 87	VCL	q22.2	chr10	75757514	75758076	ag_LACat|PROMOTER	hypomethylated	hypermethylated
CpG: 61	ZCCHC24	q22.3	chr10	81205092	81205865	ag_LACat|INSIDE	hypermethylated	hypomethylated
CpG: 59	AGAP11	q23.2	chr10	88728208	88728748	ag_LACat|PROMOTER	hypomethylated	hypermethylated
CpG: 100	FGFBP3	q23.32	chr10	93667956	93668769	ag_LACat|INSIDE	hypomethylated	hypermethylated
CpG: 255	CYP26C1	q23.33	chr10	94820030	94823291	ag_LACat|PROMOTER	hypomethylated	hypermethylated
CpG: 142	TBC1D12	q23.33	chr10	96162003	96163210	ag_LACat|PROMOTER	hypomethylated	hypermethylated
CpG: 60	ZDHHC16	q24.1	chr10	99205864	99206226	ag_LACat|DIVERGENT_PROMOTER	hypomethylated	hypermethylated
CpG: 162	UBTD1	q24.1	chr10	99258788	99259503	ag_LACat|INSIDE	hypomethylated	hypermethylated
CpG: 69	AVPI1	q24.2	chr10	99446671	99447426	ag_LACat|INSIDE	hypomethylated	hypermethylated
CpG: 100	SFRP5	q24.2	chr10	99531102	99531529	ag_LACat|INSIDE	hypomethylated	hypermethylated
CpG: 158	CNNM1	q24.2	chr10	101089031	101090688	ag_LACat|INSIDE	hypomethylated	hypermethylated
CpG: 102	FGF8	q24.32	chr10	103536075	103536540	ag_LACat|PROMOTER	hypomethylated	hypermethylated
CpG: 35	KCNIP2	q24.32	chr10	103603122	103603652	ag_LACat|PROMOTER	hypomethylated	hypermethylated
CpG: 72	C10orf76	q24.32	chr10	103815458	103816122	ag_LACat|INSIDE	hypomethylated	hypermethylated
CpG: 189	DUSP5	q25.2	chr10	112257170	112258668	ag_LACat|PROMOTER	hypomethylated	hypermethylated
CpG: 223	ADRB1	q25.3	chr10	115803409	115805494	ag_LACat|PROMOTER	hypomethylated	hypermethylated
CpG: 70	VWA2	q25.3	chr10	115999018	115999523	ag_LACat|INSIDE	hypomethylated	hypermethylated
CpG: 59	OAT	q26.13	chr10	126077423	126078098	ag_LACat|DOWNSTREAM	hypomethylated	hypermethylated
CpG: 109	PTPRE	q26.2	chr10	129705422	129706268	ag_LACat|INSIDE	hypomethylated	hypermethylated
CpG: 181	BNIP3	q26.3	chr10	133794849	133796515	ag_LACat|INSIDE	hypomethylated	hypermethylated
CpG: 199	STK32C	q26.3	chr10	134120499	134122383	ag_LACat|INSIDE	hypomethylated	hypermethylated
CpG: 97	INPP5A	q26.3	chr10	134350286	134351112	ag_LACat|PROMOTER	hypomethylated	hypermethylated
CpG: 112	C10orf93	q26.3	chr10	134755632	134756823	ag_LACat|INSIDE	hypomethylated	hypermethylated
CpG: 48	ADAM8	q26.3	chr10	135089945	135090403	ag_LACat|INSIDE	hypomethylated	hypermethylated
CpG: 44	ZNF511	q26.3	chr10	135132009	135132496	ag_LACat|DOWNSTREAM	hypomethylated	hypermethylated
CpG: 196	CALY	q26.3	chr10	135148228	135150511	ag_LACat|INSIDE	hypomethylated	hypermethylated
CpG: 79	MTG1	q26.3	chr10	135207477	135207928	ag_LACat|PROMOTER	hypomethylated	hypermethylated
CpG: 131	SIGIRR	p15.5	chr11	416399	417668	ag_LACat|PROMOTER	hypomethylated	hypermethylated
CpG: 46	RNH1	p15.5	chr11	504145	504655	ag_LACat|INSIDE	hypomethylated	hypermethylated
CpG: 282	LRRC56	p15.5	chr11	536918	537678	ag_LACat|DIVERGENT_PROMOTER	hypomethylated	hypermethylated
CpG: 149	MIR210	p15.5	chr11	567911	569411	ag_LACat|DOWNSTREAM	hypomethylated	hypermethylated
CpG: 112	EPS8L2	p15.5	chr11	725573	726774	ag_LACat|INSIDE	hypomethylated	hypermethylated
CpG: 130	TALDO1	p15.5	chr11	746905	747898	ag_LACat|PROMOTER	hypomethylated	hypermethylated
CpG: 152	PDDC1	p15.5	chr11	776828	777913	ag_LACat|INSIDE	hypomethylated	hypermethylated
CpG: 130	LOC255512	p15.5	chr11	1331018	1331488	ag_LACat|INSIDE	hypomethylated	hypermethylated
CpG: 170	BRSK2	p15.5	chr11	1410085	1412334	ag_LACat|PROMOTER	hypomethylated	hypermethylated
CpG: 302	IGF2	p15.5	chr11	2160345	2162503	ag_LACat|DIVERGENT_PROMOTER	hypomethylated	hypermethylated
CpG: 105	SCUBE2	p15.4	chr11	9112516	9113482	ag_LACat|INSIDE	hypomethylated	hypermethylated
CpG: 151	CHST1	p11.2	chr11	45686144	45687432	ag_LACat|INSIDE	hypomethylated	hypermethylated
CpG: 72	MAPK8IP1	p11.2	chr11	45921454	45922190	ag_LACat|INSIDE	hypomethylated	hypermethylated
CpG: 19	LRRC55	q12.1	chr11	56947908	56948199	ag_LACat|PROMOTER	hypermethylated	hypomethylated
CpG: 97	VEGFB	q13.1	chr11	64001734	64002738	ag_LACat|PROMOTER	hypomethylated	hypermethylated
CpG: 53	PPP2R5B	q13.1	chr11	64692036	64692527	ag_LACat|DIVERGENT_PROMOTER	hypermethylated	hypomethylated
CpG: 107	ARL2	q13.1	chr11	64781479	64782417	ag_LACat|PROMOTER	hypomethylated	hypermethylated
CpG: 115	SAC3D1	q13.1	chr11	64808288	64809178	ag_LACat|PROMOTER	hypomethylated	hypermethylated
CpG: 100	CCDC85B	q13.1	chr11	65657929	65658900	ag_LACat|INSIDE	hypomethylated	hypermethylated
CpG: 101	B3GNT1	q13.2	chr11	66114516	66115466	ag_LACat|INSIDE	hypomethylated	hypermethylated
CpG: 58	TMEM134	q13.2	chr11	67236382	67236919	ag_LACat|INSIDE	hypomethylated	hypermethylated
CpG: 119	UNC93B1	q13.2	chr11	67770434	67771304	ag_LACat|INSIDE	hypomethylated	hypermethylated
CpG: 148	GAL	q13.3	chr11	68451400	68452811	ag_LACat|PROMOTER	hypomethylated	hypermethylated
CpG: 64	TPCN2	q13.3	chr11	68816329	68816835	ag_LACat|INSIDE	hypomethylated	hypermethylated
CpG: 192	FGF4	q13.3	chr11	69588790	69590575	ag_LACat|INSIDE	hypomethylated	hypermethylated
CpG: 126	RELT	q13.4	chr11	73087196	73088295	ag_LACat|PROMOTER	hypomethylated	hypermethylated
CpG: 76	ARRB1	q13.4	chr11	75062300	75062740	ag_LACat|INSIDE	hypomethylated	hypermethylated
CpG: 87	LRRC32	q13.5	chr11	76381673	76382165	ag_LACat|PROMOTER	hypomethylated	hypermethylated
CpG: 38	MYO7A	q13.5	chr11	76858788	76859203	ag_LACat|INSIDE	hypomethylated	hypermethylated
CpG: 46	MTMR2	q21	chr11	95656917	95657375	ag_LACat|INSIDE	hypomethylated	hypermethylated
CpG: 103	FDX1	q22.3	chr11	110300677	110301315	ag_LACat|INSIDE	hypomethylated	hypermethylated
CpG: 94	TTC36	q23.3	chr11	118401239	118401598	ag_LACat|INSIDE	hypomethylated	hypermethylated
CpG: 135	H2AFX	q23.3	chr11	118965032	118966449	ag_LACat|INSIDE	hypomethylated	hypermethylated
CpG: 90	ABCG4	q23.3	chr11	119019606	119020881	ag_LACat|PROMOTER	hypomethylated	hypermethylated
CpG: 123	C1QTNF5	q23.3	chr11	119210344	119211669	ag_LACat|INSIDE	hypomethylated	hypermethylated
CpG: 63	C11orf63	q24.1	chr11	122753431	122753963	ag_LACat|PROMOTER	hypomethylated	hypermethylated
CpG: 64	ST14	q24.3	chr11	130029678	130030229	ag_LACat|INSIDE	hypomethylated	hypermethylated
CpG: 77	JAM3	q25	chr11	133938961	133939623	ag_LACat|INSIDE	hypomethylated	hypermethylated
CpG: 112	ERC1	p13.33	chr12	1099578	1100803	ag_LACat|PROMOTER	hypomethylated	hypermethylated
CpG: 138	KCNA6	p13.32	chr12	4918276	4919660	ag_LACat|PROMOTER	hypomethylated	hypermethylated
CpG: 55	LTBR	p13.31	chr12	6492915	6493537	ag_LACat|DIVERGENT_PROMOTER	hypomethylated	hypermethylated
CpG: 69	ATN1	p13.31	chr12	7036950	7037947	ag_LACat|PROMOTER	hypomethylated	hypermethylated
CpG: 31	HTR7P	p13.1	chr12	13153402	13153742	ag_LACat|INSIDE	hypomethylated	hypermethylated
CpG: 90	HTR7P	p13.1	chr12	13154074	13154704	ag_LACat|INSIDE	hypomethylated	hypermethylated
CpG: 63	KIAA1467	p13.1	chr12	13197249	13197667	ag_LACat|PROMOTER	hypomethylated	hypermethylated
CpG: 49	RERG	p12.3	chr12	15374013	15374537	ag_LACat|INSIDE	hypomethylated	hypermethylated
CpG: 94	BHLHE41	p12.1	chr12	26275171	26275824	ag_LACat|INSIDE	hypomethylated	hypermethylated
CpG: 125	ARNTL2	p11.23	chr12	27485769	27486651	ag_LACat|PROMOTER	hypomethylated	hypermethylated
CpG: 185	DENND5B	p11.21	chr12	31742773	31743854	ag_LACat|INSIDE	hypomethylated	hypermethylated
CpG: 83	TUBA1C	q13.12	chr12	49658429	49659104	ag_LACat|PROMOTER	hypomethylated	hypermethylated
CpG: 47	C1QL4	q13.12	chr12	49726609	49727058	ag_LACat|INSIDE	hypomethylated	hypermethylated
CpG: 45	AQP2	q13.12	chr12	50349031	50349520	ag_LACat|INSIDE	hypomethylated	hypermethylated
CpG: 42	RACGAP1	q13.12	chr12	50426575	50426926	ag_LACat|PROMOTER	hypomethylated	hypermethylated
CpG: 63	KRT86	q13.13	chr12	52701937	52702439	ag_LACat|INSIDE	hypomethylated	hypermethylated
CpG: 116	AAAS	q13.13	chr12	53718680	53719687	ag_LACat|PROMOTER	hypomethylated	hypermethylated
CpG: 82	PCBP2	q13.13	chr12	53845678	53846585	ag_LACat|PROMOTER	hypomethylated	hypermethylated
CpG: 88	HOXC13	q13.13	chr12	54332825	54333767	ag_LACat|INSIDE	hypomethylated	hypermethylated
CpG: 33	OR10P1	q13.2	chr12	56039949	56040299	ag_LACat|DOWNSTREAM	hypomethylated	hypermethylated
CpG: 81	MARCH9	q14.1	chr12	58148922	58149763	ag_LACat|INSIDE	hypomethylated	hypermethylated
CpG: 107	PPM1H	q14.2	chr12	63328163	63329124	ag_LACat|INSIDE	hypomethylated	hypermethylated
CpG: 108	SRGAP1	q14.2	chr12	64237383	64238391	ag_LACat|PROMOTER	hypomethylated	hypermethylated
CpG: 100	CPSF6	q15	chr12	69633234	69634102	ag_LACat|PROMOTER	hypomethylated	hypermethylated
CpG: 55	TMEM19	q21.1	chr12	72079822	72080158	ag_LACat|PROMOTER	hypomethylated	hypermethylated
CpG: 64	CSRP2	q21.2	chr12	77272711	77273210	ag_LACat|INSIDE	hypomethylated	hypermethylated
CpG: 114	EEA1	q22	chr12	93322330	93323461	ag_LACat|INSIDE	hypomethylated	hypermethylated
CpG: 143	UBE2N	q22	chr12	93834877	93835936	ag_LACat|INSIDE	hypomethylated	hypermethylated
CpG: 113	ANKS1B	q23.1	chr12	99288232	99289344	ag_LACat|INSIDE	hypomethylated	hypermethylated
CpG: 107	NFYB	q23.3	chr12	104531161	104532537	ag_LACat|INSIDE	hypomethylated	hypermethylated
CpG: 131	CKAP4	q23.3	chr12	106640901	106642383	ag_LACat|INSIDE	hypomethylated	hypermethylated
CpG: 130	C12orf34	q24.11	chr12	110151289	110152700	ag_LACat|PROMOTER	hypomethylated	hypermethylated
CpG: 122	DTX1	q24.13	chr12	113494423	113495540	ag_LACat|PROMOTER	hypomethylated	hypermethylated
CpG: 72	FBXO21	q24.22	chr12	117627710	117628507	ag_LACat|INSIDE	hypomethylated	hypermethylated
CpG: 154	CABP1	q24.31	chr12	121078177	121079516	ag_LACat|PROMOTER	hypomethylated	hypermethylated
CpG: 127	KDM2B	q24.31	chr12	121975209	121976046	ag_LACat|INSIDE	hypomethylated	hypermethylated
CpG: 125	LOC338799	q24.31	chr12	122238150	122239314	ag_LACat|INSIDE	hypomethylated	hypermethylated
CpG: 88	MGC16384	q24.33	chr12	129307961	129308342	ag_LACat|PROMOTER	hypomethylated	hypermethylated
CpG: 126	RAN	q24.33	chr12	131356050	131357183	ag_LACat|PROMOTER	hypomethylated	hypermethylated
CpG: 168	DDX51	q24.33	chr12	132627873	132628488	ag_LACat|INSIDE	hypomethylated	hypermethylated
CpG: 154	PXMP2	q24.33	chr12	133264079	133264658	ag_LACat|DIVERGENT_PROMOTER	hypomethylated	hypermethylated
CpG: 31	GJA3	q12.11	chr13	20710931	20711311	ag_LACat|DOWNSTREAM	hypomethylated	hypermethylated
CpG: 113	IL17D	q12.11	chr13	21277266	21278336	ag_LACat|PROMOTER	hypomethylated	hypermethylated
CpG: 167	LATS2	q12.11	chr13	21634487	21635767	ag_LACat|INSIDE	hypermethylated	hypomethylated
CpG: 92	ZDHHC20	q12.11	chr13	22032814	22033412	ag_LACat|INSIDE	hypomethylated	hypermethylated
CpG: 77	MIR2276	q12.12	chr13	24734860	24735492	ag_LACat|PROMOTER	hypomethylated	hypermethylated
CpG: 36	ATP8A2	q12.13	chr13	26586307	26586768	ag_LACat|INSIDE	hypomethylated	hypermethylated
CpG: 136	WASF3	q12.13	chr13	27131587	27132511	ag_LACat|PROMOTER	hypomethylated	hypermethylated
CpG: 85	C13orf33	q12.3	chr13	31480269	31481090	ag_LACat|PROMOTER	hypomethylated	hypermethylated
CpG: 103	CCNA1	q13.3	chr13	37005584	37006415	ag_LACat|PROMOTER	hypomethylated	hypermethylated
CpG: 60	C13orf36	q13.3	chr13	37247953	37248396	ag_LACat|PROMOTER	hypomethylated	hypermethylated
CpG: 49	C13orf23	q13.3	chr13	39611667	39612095	ag_LACat|INSIDE	hypomethylated	hypermethylated
CpG: 58	NEK3	q14.3	chr13	52733430	52733830	ag_LACat|INSIDE	hypomethylated	hypermethylated
CpG: 351	PCDH8	q14.3	chr13	53419974	53422843	ag_LACat|INSIDE	hypomethylated	hypermethylated
CpG: 218	MIR17	q31.3	chr13	92000127	92001438	ag_LACat|PROMOTER	hypomethylated	hypermethylated
CpG: 81	UGGT2	q32.1	chr13	96705205	96705903	ag_LACat|INSIDE	hypomethylated	hypermethylated
CpG: 189	FARP1	q32.2	chr13	98794385	98796261	ag_LACat|PROMOTER	hypomethylated	hypermethylated
CpG: 90	ABHD13	q33.3	chr13	108870752	108871306	ag_LACat|INSIDE	hypomethylated	hypermethylated
CpG: 71	TUBGCP3	q34	chr13	113242186	113242555	ag_LACat|INSIDE	hypomethylated	hypermethylated
CpG: 99	MCF2L	q34	chr13	113622701	113623682	ag_LACat|PROMOTER	hypomethylated	hypermethylated
CpG: 76	CDC16	q34	chr13	115000171	115000882	ag_LACat|PROMOTER	hypomethylated	hypermethylated
CpG: 72	PSME1	q12	chr14	24605067	24605742	ag_LACat|PROMOTER	hypomethylated	hypermethylated
CpG: 99	CIDEB	q12	chr14	24780081	24780630	ag_LACat|INSIDE	hypomethylated	hypermethylated
CpG: 138	DACT1	q23.1	chr14	59104252	59105603	ag_LACat|PROMOTER	hypomethylated	hypermethylated
CpG: 63	RTN1	q23.1	chr14	60336903	60337469	ag_LACat|INSIDE	hypomethylated	hypermethylated
CpG: 151	TMEM30B	q23.1	chr14	61747047	61748064	ag_LACat|INSIDE	hypomethylated	hypermethylated
CpG: 46	C14orf50	q23.3	chr14	65016475	65016928	ag_LACat|PROMOTER	hypomethylated	hypermethylated
CpG: 75	DCAF5	q24.1	chr14	69619829	69620433	ag_LACat|INSIDE	hypomethylated	hypermethylated
CpG: 119	PAPLN	q24.2	chr14	73704011	73705126	ag_LACat|PROMOTER	hypomethylated	hypermethylated
CpG: 58	PAPLN	q24.2	chr14	73712244	73712862	ag_LACat|INSIDE	hypomethylated	hypermethylated
CpG: 130	C14orf169	q24.3	chr14	73957821	73958864	ag_LACat|INSIDE	hypermethylated	hypomethylated
CpG: 101	PNMA1	q24.3	chr14	74180548	74181213	ag_LACat|INSIDE	hypomethylated	hypermethylated
CpG: 60	DLST	q24.3	chr14	75348453	75349083	ag_LACat|PROMOTER	hypomethylated	hypermethylated
CpG: 65	TTLL5	q24.3	chr14	76127574	76127929	ag_LACat|DIVERGENT_PROMOTER	hypomethylated	hypermethylated
CpG: 116	NGB	q24.3	chr14	77736729	77737713	ag_LACat|INSIDE	hypomethylated	hypermethylated
CpG: 93	GPR68	q32.11	chr14	91719605	91720201	ag_LACat|INSIDE	hypomethylated	hypermethylated
CpG: 75	CHGA	q32.12	chr14	93389363	93389882	ag_LACat|PROMOTER	hypomethylated	hypermethylated
CpG: 123	DYNC1H1	q32.31	chr14	102430717	102431881	ag_LACat|PROMOTER	hypomethylated	hypermethylated
CpG: 103	AMN	q32.32	chr14	103389047	103390071	ag_LACat|INSIDE	hypomethylated	hypermethylated
CpG: 144	ZFYVE21	q32.33	chr14	104182245	104182995	ag_LACat|INSIDE	hypomethylated	hypermethylated
CpG: 197	PPP1R13B	q32.33	chr14	104313153	104314926	ag_LACat|INSIDE	hypomethylated	hypermethylated
CpG: 101	TMEM179	q32.33	chr14	105070572	105071454	ag_LACat|INSIDE	hypomethylated	hypermethylated
CpG: 81	C14orf79	q32.33	chr14	105452065	105452516	ag_LACat|DIVERGENT_PROMOTER	hypomethylated	hypermethylated
CpG: 77	MTA1	q32.33	chr14	105877346	105878173	ag_LACat|PROMOTER	hypomethylated	hypermethylated
CpG: 159	GABRA5	q12	chr15	27112058	27113097	ag_LACat|PROMOTER	hypomethylated	hypermethylated
CpG: 81	GABRG3	q12	chr15	27215973	27216742	ag_LACat|PROMOTER	hypomethylated	hypermethylated
CpG: 146	OCA2	q13.1	chr15	28351658	28353090	ag_LACat|PROMOTER	hypomethylated	hypermethylated
CpG: 69	NDNL2	q13.1	chr15	29561539	29562126	ag_LACat|INSIDE	hypomethylated	hypermethylated
CpG: 51	LOC729082	q15.1	chr15	41576061	41576408	ag_LACat|PROMOTER	hypomethylated	hypermethylated
CpG: 101	STARD9	q15.2	chr15	42867312	42868253	ag_LACat|PROMOTER	hypomethylated	hypermethylated
CpG: 76	SHF	q21.1	chr15	45458807	45459585	ag_LACat|DOWNSTREAM	hypomethylated	hypermethylated
CpG: 98	LYSMD2	q21.2	chr15	52029214	52030067	ag_LACat|INSIDE	hypomethylated	hypermethylated
CpG: 87	FAM63B	q21.3	chr15	59063306	59064083	ag_LACat|PROMOTER	hypomethylated	hypermethylated
CpG: 65	ANXA2	q22.2	chr15	60689858	60690317	ag_LACat|INSIDE	hypomethylated	hypermethylated
CpG: 56	MTFMT	q22.31	chr15	65321474	65321951	ag_LACat|INSIDE	hypomethylated	hypermethylated
CpG: 58	DPP8	q22.31	chr15	65809683	65810146	ag_LACat|PROMOTER	hypomethylated	hypermethylated
CpG: 94	PTPLAD1	q22.31	chr15	65822669	65823529	ag_LACat|PROMOTER	hypomethylated	hypermethylated
CpG: 118	ITGA11	q23	chr15	68723343	68724562	ag_LACat|INSIDE	hypomethylated	hypermethylated
CpG: 65	CD276	q24.1	chr15	73976874	73977345	ag_LACat|INSIDE	hypomethylated	hypermethylated
CpG: 166	LOXL1	q24.1	chr15	74218683	74220375	ag_LACat|PROMOTER	hypomethylated	hypermethylated
CpG: 89	RCN2	q24.3	chr15	77223776	77224302	ag_LACat|PROMOTER	hypomethylated	hypermethylated
CpG: 117	ST20	q25.1	chr15	80215666	80216515	ag_LACat|INSIDE	hypomethylated	hypermethylated
CpG: 179	HDGFRP3	q25.2	chr15	83875693	83877050	ag_LACat|INSIDE	hypomethylated	hypermethylated
CpG: 99	SCAND2	q25.2	chr15	85176590	85177254	ag_LACat|INSIDE	hypomethylated	hypermethylated
CpG: 50	NMB	q25.3	chr15	85201161	85201692	ag_LACat|INSIDE	hypomethylated	hypermethylated
CpG: 64	AEN	q26.1	chr15	89164364	89164909	ag_LACat|PROMOTER	hypomethylated	hypermethylated
CpG: 64	MFGE8	q26.1	chr15	89456256	89456772	ag_LACat|INSIDE	hypomethylated	hypermethylated
CpG: 155	LOC254559	q26.1	chr15	89920838	89922748	ag_LACat|PROMOTER	hypomethylated	hypermethylated
CpG: 71	C15orf38	q26.1	chr15	90455613	90456248	ag_LACat|INSIDE	hypomethylated	hypermethylated
CpG: 112	CRTC3	q26.1	chr15	91072659	91074005	ag_LACat|PROMOTER	hypomethylated	hypermethylated
CpG: 41	FAM169B	q26.3	chr15	98971438	98971900	ag_LACat|DOWNSTREAM	hypomethylated	hypermethylated
CpG: 194	SYNM	q26.3	chr15	99644988	99646488	ag_LACat|PROMOTER	hypomethylated	hypermethylated
CpG: 143	ADAMTS17	q26.3	chr15	100880938	100882465	ag_LACat|INSIDE	hypomethylated	hypermethylated
CpG: 168	CHSY1	q26.3	chr15	101791108	101792726	ag_LACat|INSIDE	hypomethylated	hypermethylated
CpG: 82	LUC7L	p13.3	chr16	278866	279448	ag_LACat|INSIDE	hypomethylated	hypermethylated
CpG: 32	DECR2	p13.3	chr16	450827	451138	ag_LACat|PROMOTER	hypomethylated	hypermethylated
CpG: 136	METRN	p13.3	chr16	764804	766010	ag_LACat|DIVERGENT_PROMOTER	hypomethylated	hypermethylated
CpG: 197	CHTF18	p13.3	chr16	838684	839352	ag_LACat|INSIDE	hypomethylated	hypermethylated
CpG: 22	LOC146336	p13.3	chr16	1107661	1120476	ag_LACat|DOWNSTREAM	hypomethylated	hypermethylated
CpG: 134	CLCN7	p13.3	chr16	1524492	1525515	ag_LACat|INSIDE	hypomethylated	hypermethylated
CpG: 342	NME3	p13.3	chr16	1820334	1821745	ag_LACat|INSIDE	hypomethylated	hypermethylated
CpG: 84	SEPX1	p13.3	chr16	1992633	1993492	ag_LACat|INSIDE	hypomethylated	hypermethylated
CpG: 94	TBL3	p13.3	chr16	2021730	2022595	ag_LACat|PROMOTER	hypomethylated	hypermethylated
CpG: 148	SYNGR3	p13.3	chr16	2041803	2043012	ag_LACat|INSIDE	hypomethylated	hypermethylated
CpG: 72	MLST8	p13.3	chr16	2255238	2255725	ag_LACat|DIVERGENT_PROMOTER	hypomethylated	hypermethylated
CpG: 126	AMDHD2	p13.3	chr16	2570200	2571085	ag_LACat|PROMOTER	hypomethylated	hypermethylated
CpG: 49	CCDC64B	p13.3	chr16	3078224	3078582	ag_LACat|INSIDE	hypomethylated	hypermethylated
CpG: 63	MGC3771	p13.3	chr16	3156308	3156876	ag_LACat|DOWNSTREAM	hypomethylated	hypermethylated
CpG: 21	OR2C1	p13.3	chr16	3414912	3415199	ag_LACat|DOWNSTREAM	hypomethylated	hypermethylated
CpG: 54	CLUAP1	p13.3	chr16	3550793	3551204	ag_LACat|DIVERGENT_PROMOTER	hypomethylated	hypermethylated
CpG: 69	HMOX2	p13.3	chr16	4526423	4526940	ag_LACat|INSIDE	hypomethylated	hypermethylated
CpG: 90	MGRN1	p13.3	chr16	4674691	4675435	ag_LACat|DIVERGENT_PROMOTER	hypomethylated	hypermethylated
CpG: 126	NUDT16L1	p13.3	chr16	4743058	4744220	ag_LACat|PROMOTER	hypomethylated	hypermethylated
CpG: 91	EMP2	p13.13	chr16	10673894	10674355	ag_LACat|INSIDE	hypomethylated	hypermethylated
CpG: 83	SNN	p13.13	chr16	11762592	11763163	ag_LACat|INSIDE	hypomethylated	hypermethylated
CpG: 54	RUNDC2A	p13.13	chr16	12070389	12070911	ag_LACat|PROMOTER	hypomethylated	hypermethylated
CpG: 60	C16orf45	p13.11	chr16	15528311	15529110	ag_LACat|INSIDE	hypomethylated	hypermethylated
CpG: 78	EEF2K	p12.2	chr16	22217252	22217877	ag_LACat|PROMOTER	hypomethylated	hypermethylated
CpG: 78	SCNN1B	p12.2	chr16	23313247	23313908	ag_LACat|PROMOTER	hypomethylated	hypermethylated
CpG: 145	GSG1L	p12.1	chr16	28073787	28075319	ag_LACat|INSIDE	hypomethylated	hypermethylated
CpG: 85	RABEP2	p11.2	chr16	28936110	28937074	ag_LACat|INSIDE	hypomethylated	hypermethylated
CpG: 23	SPN	p11.2	chr16	29675812	29676113	ag_LACat|INSIDE	hypomethylated	hypermethylated
CpG: 54	TMEM219	p11.2	chr16	29972984	29973519	ag_LACat|PROMOTER	hypomethylated	hypermethylated
CpG: 90	RNF40	p11.2	chr16	30786648	30787442	ag_LACat|DOWNSTREAM	hypomethylated	hypermethylated
CpG: 174	TRIM72	p11.2	chr16	31225923	31227254	ag_LACat|INSIDE	hypomethylated	hypermethylated
CpG: 186	NETO2	q12.1	chr16	47176732	47178414	ag_LACat|INSIDE	hypomethylated	hypermethylated
CpG: 100	SIAH1	q12.1	chr16	48419343	48419938	ag_LACat|PROMOTER	hypomethylated	hypermethylated
CpG: 101	HEATR3	q12.1	chr16	50099785	50100466	ag_LACat|PROMOTER	hypomethylated	hypermethylated
CpG: 85	HERPUD1	q13	chr16	56965772	56966269	ag_LACat|INSIDE	hypomethylated	hypermethylated
CpG: 159	KIAA0895L	q22.1	chr16	67217673	67218232	ag_LACat|INSIDE	hypermethylated	hypomethylated
CpG: 74	FAM65A	q22.1	chr16	67562590	67563382	ag_LACat|PROMOTER	hypomethylated	hypermethylated
CpG: 78	PSKH1	q22.1	chr16	67926887	67927663	ag_LACat|PROMOTER	hypomethylated	hypermethylated
CpG: 104	CDH1	q22.1	chr16	68771099	68772288	ag_LACat|PROMOTER	hypermethylated	hypomethylated
CpG: 111	MTSS1L	q22.1	chr16	70719119	70720478	ag_LACat|INSIDE	hypomethylated	hypermethylated
CpG: 78	FA2H	q23.1	chr16	74808270	74809010	ag_LACat|INSIDE	hypomethylated	hypermethylated
CpG: 109	SYCE1L	q23.1	chr16	77245975	77246917	ag_LACat|INSIDE	hypomethylated	hypermethylated
CpG: 85	FLJ30679	q24.1	chr16	86588912	86589546	ag_LACat|INSIDE	hypomethylated	hypermethylated
CpG: 140	MAP1LC3B	q24.2	chr16	87425741	87426716	ag_LACat|DIVERGENT_PROMOTER	hypomethylated	hypermethylated
CpG: 79	SNAI3	q24.3	chr16	88752606	88753268	ag_LACat|INSIDE	hypomethylated	hypermethylated
CpG: 96	ZNF778	q24.3	chr16	89283838	89284594	ag_LACat|PROMOTER	hypomethylated	hypermethylated
CpG: 147	C16orf55	q24.3	chr16	89724210	89724668	ag_LACat|INSIDE	hypermethylated	hypomethylated
CpG: 141	FAM57A	p13.3	chr17	635235	636487	ag_LACat|PROMOTER	hypomethylated	hypermethylated
CpG: 179	ELP2P	p13.3	chr17	655693	656308	ag_LACat|DIVERGENT_PROMOTER	hypomethylated	hypermethylated
CpG: 122	ABR	p13.3	chr17	1011824	1013007	ag_LACat|INSIDE	hypomethylated	hypermethylated
CpG: 67	BHLHA9	p13.3	chr17	1171367	1171890	ag_LACat|PROMOTER	hypomethylated	hypermethylated
CpG: 94	PITPNA	p13.3	chr17	1465161	1466295	ag_LACat|INSIDE	hypomethylated	hypermethylated
CpG: 149	TMEM93	p13.2	chr17	3572079	3572641	ag_LACat|INSIDE	hypomethylated	hypermethylated
CpG: 140	ZZEF1	p13.2	chr17	4045871	4046294	ag_LACat|INSIDE	hypomethylated	hypermethylated
CpG: 173	GLTPD2	p13.2	chr17	4692229	4693561	ag_LACat|DIVERGENT_PROMOTER	hypomethylated	hypermethylated
CpG: 227	C17orf107	p13.2	chr17	4802304	4804585	ag_LACat|PROMOTER	hypomethylated	hypermethylated
CpG: 67	C1QBP	p13.2	chr17	5342119	5342671	ag_LACat|INSIDE	hypomethylated	hypermethylated
CpG: 46	TNK1	p13.1	chr17	7284256	7284672	ag_LACat|PROMOTER	hypomethylated	hypermethylated
CpG: 57	ARHGEF15	p13.1	chr17	8230197	8230920	ag_LACat|DOWNSTREAM	hypomethylated	hypermethylated
CpG: 47	HS3ST3B1	p12	chr17	14212350	14212795	ag_LACat|INSIDE	hypomethylated	hypermethylated
CpG: 93	NT5M	p11.2	chr17	17206577	17207347	ag_LACat|PROMOTER	hypomethylated	hypermethylated
CpG: 52	FLII	p11.2	chr17	18161827	18162262	ag_LACat|INSIDE	hypomethylated	hypermethylated
CpG: 72	SHMT1	p11.2	chr17	18266467	18267036	ag_LACat|INSIDE	hypomethylated	hypermethylated
CpG: 46	SLC47A2	p11.2	chr17	19627851	19628283	ag_LACat|PROMOTER	hypomethylated	hypermethylated
CpG: 80	MAP2K3	p11.2	chr17	21187745	21188420	ag_LACat|PROMOTER	hypomethylated	hypermethylated
CpG: 57	NOS2	q11.2	chr17	26120363	26120981	ag_LACat|INSIDE	hypomethylated	hypermethylated
CpG: 112	SARM1	q11.2	chr17	26698477	26699544	ag_LACat|DIVERGENT_PROMOTER	hypomethylated	hypermethylated
CpG: 64	SLC46A1	q11.2	chr17	26732783	26733294	ag_LACat|INSIDE	hypomethylated	hypermethylated
CpG: 117	ADAP2	q11.2	chr17	29249087	29249950	ag_LACat|INSIDE	hypomethylated	hypermethylated
CpG: 99	RHBDL3	q11.2	chr17	30593253	30594019	ag_LACat|INSIDE	hypomethylated	hypermethylated
CpG: 97	LIG3	q12	chr17	33307331	33308222	ag_LACat|PROMOTER	hypomethylated	hypermethylated
CpG: 28	SLFN13	q12	chr17	33776513	33776841	ag_LACat|PROMOTER	hypermethylated	hypomethylated
CpG: 73	C17orf50	q12	chr17	34091178	34091878	ag_LACat|INSIDE	hypomethylated	hypermethylated
CpG: 70	ZNHIT3	q12	chr17	34838560	34839140	ag_LACat|PROMOTER	hypomethylated	hypermethylated
CpG: 102	DUSP14	q12	chr17	35849397	35850479	ag_LACat|PROMOTER	hypomethylated	hypermethylated
CpG: 144	ARHGAP23	q12	chr17	36666001	36667094	ag_LACat|INSIDE	hypomethylated	hypermethylated
CpG: 140	GRB7	q12	chr17	37910046	37911207	ag_LACat|DOWNSTREAM	hypomethylated	hypermethylated
CpG: 138	MSL1	q21.1	chr17	38277891	38279316	ag_LACat|PROMOTER	hypomethylated	hypermethylated
CpG: 127	SC65	q21.2	chr17	39967444	39968642	ag_LACat|INSIDE	hypomethylated	hypermethylated
CpG: 93	KLHL11	q21.2	chr17	40020944	40021957	ag_LACat|INSIDE	hypomethylated	hypermethylated
CpG: 67	HCRT	q21.2	chr17	40336134	40336586	ag_LACat|INSIDE	hypomethylated	hypermethylated
CpG: 52	EZH1	q21.2	chr17	40896622	40897195	ag_LACat|INSIDE	hypermethylated	hypomethylated
CpG: 28	BECN1	q21.31	chr17	40976166	40976458	ag_LACat|INSIDE	hypomethylated	hypermethylated
CpG: 100	RUNDC1	q21.31	chr17	41132622	41133369	ag_LACat|INSIDE	hypomethylated	hypermethylated
CpG: 64	SOST	q21.31	chr17	41832709	41833123	ag_LACat|INSIDE	hypomethylated	hypermethylated
CpG: 69	MPP3	q21.31	chr17	41910015	41910848	ag_LACat|INSIDE	hypomethylated	hypermethylated
CpG: 129	ATXN7L3	q21.31	chr17	42277217	42278138	ag_LACat|PROMOTER	hypomethylated	hypermethylated
CpG: 92	FMNL1	q21.31	chr17	43298708	43299611	ag_LACat|PROMOTER	hypomethylated	hypermethylated
CpG: 69	MIR196A1	q21.32	chr17	46719405	46719835	ag_LACat|PROMOTER	hypermethylated	hypomethylated
CpG: 54	DLX3	q21.33	chr17	48074103	48074636	ag_LACat|PROMOTER	hypermethylated	hypomethylated
CpG: 107	ITGA3	q21.33	chr17	48132978	48134082	ag_LACat|PROMOTER	hypomethylated	hypermethylated
CpG: 127	NME2	q21.33	chr17	49243784	49244548	ag_LACat|PROMOTER	hypomethylated	hypermethylated
CpG: 33	CA4	q23.1	chr17	58218596	58218913	ag_LACat|PROMOTER	hypomethylated	hypermethylated
CpG: 80	FADS6	q25.1	chr17	72889384	72890035	ag_LACat|INSIDE	hypomethylated	hypermethylated
CpG: 155	RNF157	q25.1	chr17	74235771	74237178	ag_LACat|INSIDE	hypomethylated	hypermethylated
CpG: 131	CYGB	q25.1	chr17	74533237	74534542	ag_LACat|INSIDE	hypomethylated	hypermethylated
CpG: 97	SLC26A11	q25.3	chr17	78194261	78194999	ag_LACat|INSIDE	hypomethylated	hypermethylated
CpG: 184	GPS1	q25.3	chr17	80009804	80010531	ag_LACat|INSIDE	hypomethylated	hypermethylated
CpG: 251	FASN	q25.3	chr17	80055256	80057273	ag_LACat|INSIDE	hypomethylated	hypermethylated
CpG: 124	UTS2R	q25.3	chr17	80329136	80330234	ag_LACat|PROMOTER	hypomethylated	hypermethylated
CpG: 100	NARF	q25.3	chr17	80454627	80455517	ag_LACat|DOWNSTREAM	hypomethylated	hypermethylated
CpG: 176	RAB40B	q25.3	chr17	80655297	80657150	ag_LACat|INSIDE	hypomethylated	hypermethylated
CpG: 82	EPB41L3	p11.31	chr18	5543476	5544215	ag_LACat|INSIDE	hypomethylated	hypermethylated
CpG: 85	CIDEA	p11.21	chr18	12254125	12255112	ag_LACat|PROMOTER	hypomethylated	hypermethylated
CpG: 66	SLMO1	p11.21	chr18	12407690	12408118	ag_LACat|PROMOTER	hypomethylated	hypermethylated
CpG: 94	NPC1	q11.2	chr18	21166232	21167021	ag_LACat|INSIDE	hypomethylated	hypermethylated
CpG: 57	BRUNOL4	q12.2	chr18	35065049	35065513	ag_LACat|INSIDE	hypomethylated	hypermethylated
CpG: 161	ATP9B	q23	chr18	76828617	76829809	ag_LACat|PROMOTER	hypomethylated	hypermethylated
CpG: 68	C19orf20	p13.3	chr19	507425	508066	ag_LACat|PROMOTER	hypomethylated	hypermethylated
CpG: 114	FSTL3	p13.3	chr19	679841	680756	ag_LACat|INSIDE	hypermethylated	hypomethylated
CpG: 81	HMHA1	p13.3	chr19	1066928	1067706	ag_LACat|PROMOTER	hypomethylated	hypermethylated
CpG: 229	GPX4	p13.3	chr19	1103730	1105721	ag_LACat|DIVERGENT_PROMOTER	hypomethylated	hypermethylated
CpG: 139	C19orf26	p13.3	chr19	1237088	1238306	ag_LACat|INSIDE	hypomethylated	hypermethylated
CpG: 129	MOBKL2A	p13.3	chr19	2096063	2096551	ag_LACat|INSIDE	hypomethylated	hypermethylated
CpG: 330	AMH	p13.3	chr19	2250528	2252127	ag_LACat|INSIDE	hypomethylated	hypermethylated
CpG: 46	LINGO3	p13.3	chr19	2302503	2302923	ag_LACat|INSIDE	hypomethylated	hypermethylated
CpG: 76	NCLN	p13.3	chr19	3185766	3186509	ag_LACat|PROMOTER	hypomethylated	hypermethylated
CpG: 74	TBXA2R	p13.3	chr19	3606389	3607253	ag_LACat|INSIDE	hypomethylated	hypermethylated
CpG: 110	MATK	p13.3	chr19	3785490	3786649	ag_LACat|INSIDE	hypomethylated	hypermethylated
CpG: 83	MAP2K2	p13.3	chr19	4123742	4124341	ag_LACat|INSIDE	hypomethylated	hypermethylated
CpG: 131	UHRF1	p13.3	chr19	4909397	4910119	ag_LACat|DIVERGENT_PROMOTER	hypomethylated	hypermethylated
CpG: 20	UHRF1	p13.3	chr19	4916587	4950883	ag_LACat|INSIDE	hypomethylated	hypermethylated
CpG: 105	KDM4B	p13.3	chr19	4968548	4969139	ag_LACat|PROMOTER	hypomethylated	hypermethylated
CpG: 23	TRIP10	p13.3	chr19	6739853	6746179	ag_LACat|INSIDE	hypomethylated	hypermethylated
CpG: 65	ARHGEF18	p13.2	chr19	7459793	7460345	ag_LACat|PROMOTER	hypomethylated	hypermethylated
CpG: 93	C19orf45	p13.2	chr19	7565748	7566327	ag_LACat|INSIDE	hypomethylated	hypermethylated
CpG: 123	LOC388499	p13.2	chr19	7938289	7939718	ag_LACat|DOWNSTREAM	hypomethylated	hypermethylated
CpG: 60	ANGPTL4	p13.2	chr19	8428980	8429488	ag_LACat|PROMOTER	hypomethylated	hypermethylated
CpG: 34	KEAP1	p13.2	chr19	10589665	10590062	ag_LACat|DOWNSTREAM	hypomethylated	hypermethylated
CpG: 147	S1PR5	p13.2	chr19	10624477	10625763	ag_LACat|INSIDE	hypomethylated	hypermethylated
CpG: 32	RGL3	p13.2	chr19	11529217	11529623	ag_LACat|INSIDE	hypomethylated	hypermethylated
CpG: 33	RTBDN	p13.2	chr19	12943321	12943680	ag_LACat|PROMOTER	hypomethylated	hypermethylated
CpG: 73	RAD23A	p13.2	chr19	13056440	13057130	ag_LACat|PROMOTER	hypomethylated	hypermethylated
CpG: 61	GADD45GIP1	p13.2	chr19	13067574	13068170	ag_LACat|INSIDE	hypomethylated	hypermethylated
CpG: 85	CC2D1A	p13.12	chr19	14016922	14017270	ag_LACat|DIVERGENT_PROMOTER	hypomethylated	hypermethylated
CpG: 80	PRKACA	p13.12	chr19	14228594	14229172	ag_LACat|PROMOTER	hypomethylated	hypermethylated
CpG: 69	PKN1	p13.12	chr19	14543864	14544739	ag_LACat|PROMOTER	hypomethylated	hypermethylated
CpG: 147	DNAJB1	p13.12	chr19	14628507	14629651	ag_LACat|INSIDE	hypomethylated	hypermethylated
CpG: 154	TPM4	p13.12	chr19	16186765	16188264	ag_LACat|PROMOTER	hypomethylated	hypermethylated
CpG: 26	JAK3	p13.11	chr19	17958451	17958819	ag_LACat|INSIDE	hypomethylated	hypermethylated
CpG: 26	MAST3	p13.11	chr19	18209895	18210281	ag_LACat|INSIDE	hypermethylated	hypomethylated
CpG: 63	PDE4C	p13.11	chr19	18343522	18344159	ag_LACat|PROMOTER	hypomethylated	hypermethylated
CpG: 395	SSBP4	p13.11	chr19	18543866	18545057	ag_LACat|INSIDE	hypomethylated	hypermethylated
CpG: 29	NCAN	p13.11	chr19	19322649	19322951	ag_LACat|DIVERGENT_PROMOTER	hypomethylated	hypermethylated
CpG: 63	TM6SF2	p13.11	chr19	19383740	19384301	ag_LACat|INSIDE	hypomethylated	hypermethylated
CpG: 91	UQCRFS1	q12	chr19	29703573	29704296	ag_LACat|INSIDE	hypomethylated	hypermethylated
CpG: 103	C19orf2	q12	chr19	30432952	30433803	ag_LACat|PROMOTER	hypermethylated	hypomethylated
CpG: 79	ZNF536	q12	chr19	30865841	30866452	ag_LACat|INSIDE	hypermethylated	hypomethylated
CpG: 49	ZNF507	q13.11	chr19	32836372	32836855	ag_LACat|PROMOTER	hypomethylated	hypermethylated
CpG: 88	SCN1B	q13.12	chr19	35521167	35521930	ag_LACat|PROMOTER	hypomethylated	hypermethylated
CpG: 41	USF2	q13.12	chr19	35760522	35760799	ag_LACat|INSIDE	hypomethylated	hypermethylated
CpG: 60	KIRREL2	q13.12	chr19	36351467	36352183	ag_LACat|INSIDE	hypomethylated	hypermethylated
CpG: 85	NFKBID	q13.12	chr19	36390686	36391600	ag_LACat|INSIDE	hypomethylated	hypermethylated
CpG: 37	CLIP3	q13.12	chr19	36523407	36523902	ag_LACat|INSIDE	hypermethylated	hypomethylated
CpG: 74	ZFP82	q13.12	chr19	36912376	36912845	ag_LACat|PROMOTER	hypomethylated	hypermethylated
CpG: 68	KCNK6	q13.2	chr19	38810345	38810921	ag_LACat|DIVERGENT_PROMOTER	hypomethylated	hypermethylated
CpG: 56	ACTN4	q13.2	chr19	39138036	39138517	ag_LACat|PROMOTER	hypomethylated	hypermethylated
CpG: 57	RPS16	q13.2	chr19	39926215	39926822	ag_LACat|INSIDE	hypermethylated	hypomethylated
CpG: 44	SELV	q13.2	chr19	40006129	40006622	ag_LACat|INSIDE	hypomethylated	hypermethylated
CpG: 151	SPTBN4	q13.2	chr19	40972467	40973403	ag_LACat|DIVERGENT_PROMOTER	hypomethylated	hypermethylated
CpG: 34	LTBP4	q13.2	chr19	41106067	41107577	ag_LACat|PROMOTER	hypomethylated	hypermethylated
CpG: 133	TMEM145	q13.2	chr19	42827758	42829132	ag_LACat|INSIDE	hypomethylated	hypermethylated
CpG: 73	LIPE	q13.2	chr19	42905763	42906346	ag_LACat|INSIDE	hypomethylated	hypermethylated
CpG: 56	LYPD5	q13.31	chr19	44302653	44303142	ag_LACat|INSIDE	hypomethylated	hypermethylated
CpG: 67	PVRL2	q13.32	chr19	45349388	45350079	ag_LACat|INSIDE	hypomethylated	hypermethylated
CpG: 44	ERCC1	q13.32	chr19	45926660	45927214	ag_LACat|INSIDE	hypermethylated	hypomethylated
CpG: 63	SYMPK	q13.32	chr19	46318677	46319243	ag_LACat|INSIDE	hypomethylated	hypermethylated
CpG: 49	SAE1	q13.32	chr19	47633891	47634347	ag_LACat|PROMOTER	hypomethylated	hypermethylated
CpG: 36	RASIP1	q13.33	chr19	49223922	49224290	ag_LACat|INSIDE	hypomethylated	hypermethylated
CpG: 108	RASIP1	q13.33	chr19	49242044	49242928	ag_LACat|INSIDE	hypomethylated	hypermethylated
CpG: 70	FUT1	q13.33	chr19	49255772	49256481	ag_LACat|INSIDE	hypomethylated	hypermethylated
CpG: 115	LIN7B	q13.33	chr19	49617510	49618552	ag_LACat|PROMOTER	hypomethylated	hypermethylated
CpG: 167	PPFIA3	q13.33	chr19	49622551	49623470	ag_LACat|DIVERGENT_PROMOTER	hypomethylated	hypermethylated
CpG: 39	SLC17A7	q13.33	chr19	49936812	49937258	ag_LACat|INSIDE	hypomethylated	hypermethylated
CpG: 24	KCNC3	q13.33	chr19	50833789	50834076	ag_LACat|PROMOTER	hypermethylated	hypomethylated
CpG: 77	POLD1	q13.33	chr19	50887221	50887738	ag_LACat|PROMOTER	hypomethylated	hypermethylated
CpG: 105	VSIG10L	q13.41	chr19	51843099	51843822	ag_LACat|INSIDE	hypomethylated	hypermethylated
CpG: 42	MYADM	q13.42	chr19	54369411	54369797	ag_LACat|PROMOTER	hypomethylated	hypermethylated
CpG: 55	PRKCG	q13.42	chr19	54401735	54402485	ag_LACat|INSIDE	hypermethylated	hypomethylated
CpG: 92	LENG8	q13.42	chr19	54960226	54960992	ag_LACat|INSIDE	hypomethylated	hypermethylated
CpG: 38	SYT5	q13.42	chr19	55684838	55685288	ag_LACat|INSIDE	hypomethylated	hypermethylated
CpG: 321	NAT14	q13.42	chr19	55995924	55996875	ag_LACat|PROMOTER	hypomethylated	hypermethylated
CpG: 56	SSC5D	q13.42	chr19	56028201	56028757	ag_LACat|INSIDE	hypomethylated	hypermethylated
CpG: 110	ZNF580	q13.42	chr19	56151557	56152812	ag_LACat|PROMOTER	hypomethylated	hypermethylated
CpG: 112	ZNF787	q13.43	chr19	56631824	56633091	ag_LACat|INSIDE	hypomethylated	hypermethylated
CpG: 84	ZNF324	q13.43	chr19	58978268	58978929	ag_LACat|PROMOTER	hypomethylated	hypermethylated
CpG: 48	TRIM28	q13.43	chr19	59049823	59050314	ag_LACat|PROMOTER	hypomethylated	hypermethylated
CpG: 103	NSFL1C	p13	chr20	1446960	1447569	ag_LACat|INSIDE	hypomethylated	hypermethylated
CpG: 75	ADAM33	p13	chr20	3662297	3663115	ag_LACat|INSIDE	hypomethylated	hypermethylated
CpG: 86	RNF24	p13	chr20	3995558	3996380	ag_LACat|INSIDE	hypomethylated	hypermethylated
CpG: 94	CDS2	p12.3	chr20	5107405	5108074	ag_LACat|DIVERGENT_PROMOTER	hypomethylated	hypermethylated
CpG: 61	MACROD2	p12.1	chr20	13975741	13976318	ag_LACat|DIVERGENT_PROMOTER	hypomethylated	hypermethylated
CpG: 40	FOXA2	p11.21	chr20	22567436	22567822	ag_LACat|PROMOTER	hypomethylated	hypermethylated
CpG: 84	CST3	p11.21	chr20	23617932	23618582	ag_LACat|INSIDE	hypomethylated	hypermethylated
CpG: 116	VSX1	p11.21	chr20	25061820	25062841	ag_LACat|INSIDE	hypomethylated	hypermethylated
CpG: 66	LOC284798	p11.21	chr20	25128721	25129566	ag_LACat|PROMOTER	hypomethylated	hypermethylated
CpG: 159	ABHD12	p11.21	chr20	25370279	25371773	ag_LACat|INSIDE	hypomethylated	hypermethylated
CpG: 82	C20orf144	q11.22	chr20	32251171	32251709	ag_LACat|INSIDE	hypomethylated	hypermethylated
CpG: 130	C20orf134	q11.22	chr20	32254777	32255950	ag_LACat|INSIDE	hypomethylated	hypermethylated
CpG: 92	ZNF341	q11.22	chr20	32319531	32320568	ag_LACat|PROMOTER	hypomethylated	hypermethylated
CpG: 86	TP53INP2	q11.22	chr20	33291830	33292567	ag_LACat|PROMOTER	hypomethylated	hypermethylated
CpG: 75	MYBL2	q13.12	chr20	42295356	42296337	ag_LACat|PROMOTER	hypomethylated	hypermethylated
CpG: 48	MMP9	q13.12	chr20	44642670	44643109	ag_LACat|INSIDE	hypomethylated	hypermethylated
CpG: 88	ATP5E	q13.32	chr20	57607006	57607715	ag_LACat|INSIDE	hypomethylated	hypermethylated
CpG: 51	C20orf20	q13.33	chr20	61426723	61427041	ag_LACat|PROMOTER	hypomethylated	hypermethylated
CpG: 142	HAR1B	q13.33	chr20	61733247	61734459	ag_LACat|INSIDE	hypomethylated	hypermethylated
CpG: 96	ARFGAP1	q13.33	chr20	61903981	61904714	ag_LACat|PROMOTER	hypomethylated	hypermethylated
CpG: 111	CHRNA4	q13.33	chr20	61992143	61993643	ag_LACat|INSIDE	hypomethylated	hypermethylated
CpG: 134	KCNQ2	q13.33	chr20	62102561	62103827	ag_LACat|INSIDE	hypomethylated	hypermethylated
CpG: 40	EEF1A2	q13.33	chr20	62127201	62127692	ag_LACat|INSIDE	hypermethylated	hypomethylated
CpG: 123	C20orf201	q13.33	chr20	62714821	62715788	ag_LACat|INSIDE	hypomethylated	hypermethylated
CpG: 123	USP25	q21.1	chr21	17101934	17102987	ag_LACat|PROMOTER	hypomethylated	hypermethylated
CpG: 98	C2CD2	q22.3	chr21	43373163	43373852	ag_LACat|INSIDE	hypomethylated	hypermethylated
CpG: 156	PDXK	q22.3	chr21	45138360	45139791	ag_LACat|PROMOTER	hypomethylated	hypermethylated
CpG: 158	IL17RA	q11.1	chr22	17565498	17566950	ag_LACat|PROMOTER	hypomethylated	hypermethylated
CpG: 105	ZDHHC8	q11.21	chr22	20118560	20119539	ag_LACat|PROMOTER	hypomethylated	hypermethylated
CpG: 114	GNAZ	q11.22	chr22	23412237	23413558	ag_LACat|PROMOTER	hypomethylated	hypermethylated
CpG: 57	RAB36	q11.22	chr22	23487335	23487968	ag_LACat|DIVERGENT_PROMOTER	hypomethylated	hypermethylated
CpG: 79	CHCHD10	q11.23	chr22	24110114	24111038	ag_LACat|INSIDE	hypomethylated	hypermethylated
CpG: 87	CYTSA	q11.23	chr22	24666597	24667480	ag_LACat|PROMOTER	hypomethylated	hypermethylated
CpG: 103	C22orf13	q11.23	chr22	24950840	24951372	ag_LACat|INSIDE	hypermethylated	hypomethylated
CpG: 77	C22orf36	q11.23	chr22	24988567	24989308	ag_LACat|INSIDE	hypomethylated	hypermethylated
CpG: 54	KREMEN1	q12.1	chr22	29467254	29467678	ag_LACat|DIVERGENT_PROMOTER	hypermethylated	hypomethylated
CpG: 71	TBC1D10A	q12.2	chr22	30722686	30723244	ag_LACat|INSIDE	hypomethylated	hypermethylated
CpG: 61	SLC35E4	q12.2	chr22	31031330	31031878	ag_LACat|PROMOTER	hypomethylated	hypermethylated
CpG: 61	OSBP2	q12.2	chr22	31198480	31198914	ag_LACat|INSIDE	hypomethylated	hypermethylated
CpG: 53	PISD	q12.2	chr22	32026277	32026895	ag_LACat|INSIDE	hypomethylated	hypermethylated
CpG: 95	FBXO7	q12.3	chr22	32870523	32871197	ag_LACat|PROMOTER	hypomethylated	hypermethylated
CpG: 34	HMOX1	q12.3	chr22	35777021	35777258	ag_LACat|PROMOTER	hypomethylated	hypermethylated
CpG: 102	RBM9	q12.3	chr22	36424712	36425300	ag_LACat|PROMOTER	hypermethylated	hypomethylated
CpG: 106	CARD10	q13.1	chr22	37914826	37915908	ag_LACat|INSIDE	hypomethylated	hypermethylated
CpG: 94	TMEM184B	q13.1	chr22	38668462	38669221	ag_LACat|INSIDE	hypomethylated	hypermethylated
CpG: 122	NPTXR	q13.1	chr22	39239271	39240372	ag_LACat|INSIDE	hypomethylated	hypermethylated
CpG: 93	FAM83F	q13.1	chr22	40390496	40391433	ag_LACat|PROMOTER	hypomethylated	hypermethylated
CpG: 43	SLC25A17	q13.2	chr22	41215151	41215612	ag_LACat|INSIDE	hypomethylated	hypermethylated
CpG: 93	TEF	q13.2	chr22	41777456	41777976	ag_LACat|PROMOTER	hypomethylated	hypermethylated
CpG: 76	TNFRSF13C	q13.2	chr22	42315506	42316421	ag_LACat|DOWNSTREAM	hypomethylated	hypermethylated
CpG: 105	A4GALT	q13.2	chr22	43116188	43117081	ag_LACat|INSIDE	hypomethylated	hypermethylated
CpG: 144	SCUBE1	q13.2	chr22	43738897	43740260	ag_LACat|INSIDE	hypomethylated	hypermethylated
CpG: 99	PNPLA3	q13.31	chr22	44319654	44320439	ag_LACat|INSIDE	hypomethylated	hypermethylated
CpG: 23	LOC400931	q13.31	chr22	46518416	46518738	ag_LACat|DOWNSTREAM	hypomethylated	hypermethylated
CpG: 130	C22orf40	q13.31	chr22	46645853	46646943	ag_LACat|INSIDE	hypomethylated	hypermethylated
CpG: 116	CRELD2	q13.33	chr22	50312183	50312939	ag_LACat|DIVERGENT_PROMOTER	hypomethylated	hypermethylated
CpG: 71	TTLL8	q13.33	chr22	50468438	50469276	ag_LACat|INSIDE	hypomethylated	hypermethylated
CpG: 112	PPP2R3B	p22.33	chrX	333793	335106	ag_LACat|INSIDE	hypomethylated	hypermethylated
CpG: 112	SHOX	p22.33	chrX	579630	581295	ag_LACat|PROMOTER	hypomethylated	hypermethylated
CpG: 71	SHOX	p22.33	chrX	604859	605580	ag_LACat|INSIDE	hypomethylated	hypermethylated
CpG: 173	SLC25A6	p22.33	chrX	1510527	1511697	ag_LACat|INSIDE	hypomethylated	hypermethylated
CpG: 81	GPR143	p22.2	chrX	9733110	9734056	ag_LACat|INSIDE	hypomethylated	hypermethylated
CpG: 62	ARHGAP6	p22.2	chrX	11445565	11446106	ag_LACat|INSIDE	hypomethylated	hypermethylated
CpG: 104	MSL3	p22.2	chrX	11775827	11776966	ag_LACat|PROMOTER	hypomethylated	hypermethylated
CpG: 62	FRMPD4	p22.2	chrX	12156562	12157313	ag_LACat|INSIDE	hypomethylated	hypermethylated
CpG: 49	EGFL6	p22.2	chrX	13587657	13588201	ag_LACat|PROMOTER	hypomethylated	hypermethylated
CpG: 138	SCML2	p22.13	chrX	18371873	18373140	ag_LACat|INSIDE	hypomethylated	hypermethylated
CpG: 125	KLHL15	p22.11	chrX	24042788	24044140	ag_LACat|INSIDE	hypomethylated	hypermethylated
CpG: 149	ZFX	p22.11	chrX	24167665	24168809	ag_LACat|PROMOTER	hypomethylated	hypermethylated
CpG: 52	ARX	p21.3	chrX	25040863	25041376	ag_LACat|PROMOTER	hypomethylated	hypermethylated
CpG: 86	XK	p21.1	chrX	37544825	37545459	ag_LACat|PROMOTER	hypomethylated	hypermethylated
CpG: 66	DYNLT3	p11.4	chrX	37706299	37706893	ag_LACat|INSIDE	hypomethylated	hypermethylated
CpG: 74	TSPAN7	p11.4	chrX	38420616	38421462	ag_LACat|PROMOTER	hypermethylated	hypomethylated
CpG: 153	CASK	p11.4	chrX	41782132	41783243	ag_LACat|INSIDE	hypomethylated	hypermethylated
CpG: 213	CHST7	p11.23	chrX	46433084	46434842	ag_LACat|PROMOTER	hypomethylated	hypermethylated
CpG: 91	SLC9A7	p11.23	chrX	46618017	46618983	ag_LACat|INSIDE	hypomethylated	hypermethylated
CpG: 36	ZNF630	p11.23	chrX	47930646	47931176	ag_LACat|PROMOTER	hypermethylated	hypomethylated
CpG: 63	EBP	p11.23	chrX	48379979	48380599	ag_LACat|PROMOTER	hypomethylated	hypermethylated
CpG: 64	WAS	p11.23	chrX	48534727	48535245	ag_LACat|PROMOTER	hypomethylated	hypermethylated
CpG: 92	SUV39H1	p11.23	chrX	48555031	48555557	ag_LACat|PROMOTER	hypomethylated	hypermethylated
CpG: 91	TIMM17B	p11.23	chrX	48748512	48749377	ag_LACat|DOWNSTREAM	hypomethylated	hypermethylated
CpG: 88	TFE3	p11.23	chrX	48900519	48901474	ag_LACat|INSIDE	hypomethylated	hypermethylated
CpG: 76	TSPYL2	p11.22	chrX	53111275	53111982	ag_LACat|PROMOTER	hypomethylated	hypermethylated
CpG: 43	TSPYL2	p11.22	chrX	53123285	53123765	ag_LACat|DOWNSTREAM	hypomethylated	hypermethylated
CpG: 39	SPIN3	p11.21	chrX	57021572	57021992	ag_LACat|INSIDE	hypomethylated	hypermethylated
CpG: 41	STARD8	q13.1	chrX	67906072	67906478	ag_LACat|PROMOTER	hypomethylated	hypermethylated
CpG: 154	EFNB1	q13.1	chrX	68048680	68050205	ag_LACat|PROMOTER	hypomethylated	hypermethylated
CpG: 47	PJA1	q13.1	chrX	68384986	68385369	ag_LACat|INSIDE	hypomethylated	hypermethylated
CpG: 186	FAM155B	q13.1	chrX	68723784	68726062	ag_LACat|PROMOTER	hypomethylated	hypermethylated
CpG: 43	ZMYM3	q13.1	chrX	70473821	70474241	ag_LACat|INSIDE	hypomethylated	hypermethylated
CpG: 56	NONO	q13.1	chrX	70503326	70503988	ag_LACat|INSIDE	hypermethylated	hypomethylated
CpG: 34	CDX4	q13.2	chrX	72667136	72667580	ag_LACat|INSIDE	hypomethylated	hypermethylated
CpG: 139	KIAA2022	q13.3	chrX	74143794	74145202	ag_LACat|INSIDE	hypomethylated	hypermethylated
CpG: 33	TRMT2B	q22.1	chrX	100306605	100307031	ag_LACat|INSIDE	hypermethylated	hypomethylated
CpG: 51	HNRNPH2	q22.1	chrX	100663078	100663485	ag_LACat|DIVERGENT_PROMOTER	hypermethylated	hypomethylated
CpG: 47	TMSB15B	q22.2	chrX	103217109	103217750	ag_LACat|PROMOTER	hypomethylated	hypermethylated
CpG: 66	CXorf39	q22.2	chrX	103411045	103411703	ag_LACat|DIVERGENT_PROMOTER	hypomethylated	hypermethylated
CpG: 99	MID2	q22.3	chrX	107069277	107070205	ag_LACat|INSIDE	hypomethylated	hypermethylated
CpG: 34	HTR2C	q23	chrX	113816033	113816380	ag_LACat|PROMOTER	hypermethylated	hypomethylated
CpG: 113	SLC25A5	q24	chrX	118602173	118602719	ag_LACat|PROMOTER	hypomethylated	hypermethylated
CpG: 113	LOC100303728	q24	chrX	118602746	118603286	ag_LACat|INSIDE	hypomethylated	hypermethylated
CpG: 150	ANKRD58	q24	chrX	118891973	118893506	ag_LACat|PROMOTER	hypomethylated	hypermethylated
CpG: 62	ZBTB33	q24	chrX	119384476	119384946	ag_LACat|DIVERGENT_PROMOTER	hypomethylated	hypermethylated
CpG: 33	CUL4B	q24	chrX	119694948	119695266	ag_LACat|PROMOTER	hypomethylated	hypermethylated
CpG: 111	APLN	q26.1	chrX	128788025	128789172	ag_LACat|INSIDE	hypomethylated	hypermethylated
CpG: 172	ELF4	q26.1	chrX	129243655	129245569	ag_LACat|INSIDE	hypomethylated	hypermethylated
CpG: 40	SLC25A14	q26.1	chrX	129473498	129473957	ag_LACat|PROMOTER	hypomethylated	hypermethylated
CpG: 79	GPC3	q26.2	chrX	133119018	133120012	ag_LACat|INSIDE	hypomethylated	hypermethylated
CpG: 53	MGC16121	q26.3	chrX	133678592	133679229	ag_LACat|INSIDE	hypomethylated	hypermethylated
CpG: 102	FHL1	q26.3	chrX	135228980	135229386	ag_LACat|PROMOTER	hypomethylated	hypermethylated
CpG: 105	MAP7D3	q26.3	chrX	135332868	135333746	ag_LACat|INSIDE	hypomethylated	hypermethylated
CpG: 104	ARHGEF6	q26.3	chrX	135849019	135850201	ag_LACat|INSIDE	hypomethylated	hypermethylated
CpG: 46	GPR101	q26.3	chrX	136113589	136114203	ag_LACat|INSIDE	hypomethylated	hypermethylated
CpG: 65	LDOC1	q27.1	chrX	140270967	140271577	ag_LACat|INSIDE	hypomethylated	hypermethylated
CpG: 98	SLITRK2	q27.3	chrX	144899355	144900272	ag_LACat|PROMOTER	hypomethylated	hypermethylated
CpG: 82	TMEM185A	q28	chrX	148712825	148713608	ag_LACat|INSIDE	hypomethylated	hypermethylated
CpG: 106	MTM1	q28	chrX	149736752	149737780	ag_LACat|PROMOTER	hypomethylated	hypermethylated
CpG: 93	GPR50	q28	chrX	150345573	150346592	ag_LACat|INSIDE	hypomethylated	hypermethylated
CpG: 80	VMA21	q28	chrX	150565175	150565837	ag_LACat|PROMOTER	hypomethylated	hypermethylated
CpG: 63	ZNF185	q28	chrX	152110056	152110498	ag_LACat|INSIDE	hypomethylated	hypermethylated
CpG: 63	ZFP92	q28	chrX	152676747	152677307	ag_LACat|PROMOTER	hypomethylated	hypermethylated
CpG: 131	IDH3G	q28	chrX	153059239	153060040	ag_LACat|INSIDE	hypomethylated	hypermethylated
CpG: 58	PDZD4	q28	chrX	153084359	153084932	ag_LACat|INSIDE	hypomethylated	hypermethylated
CpG: 36	PDZD4	q28	chrX	153094065	153094636	ag_LACat|INSIDE	hypermethylated	hypomethylated
CpG: 237	TMEM187	q28	chrX	153237447	153238499	ag_LACat|DIVERGENT_PROMOTER	hypermethylated	hypomethylated
CpG: 94	IRAK1	q28	chrX	153284775	153285384	ag_LACat|INSIDE	hypomethylated	hypermethylated
CpG: 164	FLNA	q28	chrX	153599296	153600625	ag_LACat|INSIDE	hypomethylated	hypermethylated
CpG: 220	EMD	q28	chrX	153606354	153608179	ag_LACat|DIVERGENT_PROMOTER	hypomethylated	hypermethylated
CpG: 106	RPL10	q28	chrX	153626087	153626568	ag_LACat|PROMOTER	hypomethylated	hypermethylated
CpG: 64	ATP6AP1	q28	chrX	153656772	153657407	ag_LACat|PROMOTER	hypomethylated	hypermethylated
CpG: 67	FAM50A	q28	chrX	153672245	153673001	ag_LACat|PROMOTER	hypomethylated	hypermethylated
CpG: 88	PLXNA3	q28	chrX	153686083	153687033	ag_LACat|PROMOTER	hypomethylated	hypermethylated
CpG: 138	IKBKG	q28	chrX	153775522	153776153	ag_LACat|DIVERGENT_PROMOTER	hypomethylated	hypermethylated
CpG: 69	GAB3	q28	chrX	153978816	153979681	ag_LACat|INSIDE	hypomethylated	hypermethylated
CpG: 112	PPP2R3B	p11.32	chrY	283793	285106	ag_LACat|INSIDE	hypomethylated	hypermethylated
CpG: 112	SHOX	p11.32	chrY	529630	531295	ag_LACat|PROMOTER	hypomethylated	hypermethylated
CpG: 71	SHOX	p11.32	chrY	554859	555580	ag_LACat|INSIDE	hypomethylated	hypermethylated
CpG: 173	SLC25A6	p11.32	chrY	1460527	1461697	ag_LACat|INSIDE	hypomethylated	hypermethylated
CpG: 133	TTTY14	q11.222	chrY	21238480	21239990	ag_LACat|INSIDE	hypomethylated	hypermethylated
CpG: 41	BCORL2	q11.222	chrY	21664536	21665079	ag_LACat|INSIDE	hypomethylated	hypermethylated
