# Supplementary material for: Whole genome methylation array analysis reveals new aspects in Balkan endemic nephropathy etiology
Source: BMC Nephrol. 2013 Oct 16;14:225. doi: 10.1186/1471-2369-14-225 (PMC3852817; doi:10.1186/1471-2369-14-225)
Supplement: Additional file 3: Table S3 — Comprehensive list of all differently methylated regions (DMRs) between Serbian female patients and Serbian female controls. [file 1471-2369-14-225-S3.xls]

## Sheet: Sheet1
Supplementary table 2. Comprehensive list of all differently methylated regions (DMRs) between Serbian female patients and Serbian female controls.
In red are marked all CpG islands that are hypermethylated ( methylated probes more than 60%) and in green are marked all hypomethylated CpG islands ( unmethylated probes more than 60%). The table shows the genomic position of the CpG island, its related gene and provides basic description of the CpG place in gene architecture- inside gene body, promoter region etc.
Total number of differently methylated regions			947
CpG island	Gene	Cytoband	Chromosome	Start	Stop	Description	Serbian female patients array	Serbian female controls array
CpG: 38	TNFRSF4	p36.33	chr1	1149056	1149547	ag_LACat|INSIDE	hypomethylated	hypermethylated
CpG: 155	UBE2J2	p36.33	chr1	1208525	1209835	ag_LACat|INSIDE	hypomethylated	hypermethylated
CpG: 281	ACAP3	p36.33	chr1	1242374	1243511	ag_LACat|INSIDE	hypomethylated	hypermethylated
CpG: 120	TMEM52	p36.33	chr1	1850096	1851385	ag_LACat|INSIDE	hypomethylated	hypermethylated
CpG: 238	SKI	p36.33	chr1	2158270	2161161	ag_LACat|PROMOTER	hypomethylated	hypermethylated
CpG: 135	SKI	p36.33	chr1	2245754	2247071	ag_LACat|DOWNSTREAM	hypomethylated	hypermethylated
CpG: 146	MORN1	p36.32	chr1	2322465	2323030	ag_LACat|INSIDE	hypomethylated	hypermethylated
CpG: 105	HES5	p36.32	chr1	2461052	2462021	ag_LACat|INSIDE	hypermethylated	hypomethylated
CpG: 82	PRDM16	p36.32	chr1	2990032	2990682	ag_LACat|INSIDE	hypomethylated	hypermethylated
CpG: 92	LRRC47	p36.32	chr1	3712448	3713170	ag_LACat|INSIDE	hypomethylated	hypermethylated
CpG: 110	KIAA0562	p36.32	chr1	3773143	3773766	ag_LACat|INSIDE	hypomethylated	hypermethylated
CpG: 88	RNF207	p36.31	chr1	6268842	6269603	ag_LACat|INSIDE	hypomethylated	hypermethylated
CpG: 111	HES3	p36.31	chr1	6301709	6302841	ag_LACat|DIVERGENT_PROMOTER	hypermethylated	hypomethylated
CpG: 87	ESPN	p36.31	chr1	6484484	6485171	ag_LACat|DIVERGENT_PROMOTER	hypermethylated	hypomethylated
CpG: 68	NOL9	p36.31	chr1	6614141	6614873	ag_LACat|INSIDE	hypomethylated	hypermethylated
CpG: 96	DNAJC11	p36.31	chr1	6761305	6762110	ag_LACat|INSIDE	hypomethylated	hypermethylated
CpG: 62	PARK7	p36.23	chr1	8013966	8014688	ag_LACat|PROMOTER	hypomethylated	hypermethylated
CpG: 119	KIAA1026	p36.21	chr1	14924600	14925928	ag_LACat|PROMOTER	hypermethylated	hypomethylated
CpG: 37	C1orf89	p36.13	chr1	16553362	16563778	ag_LACat|DOWNSTREAM	hypomethylated	hypermethylated
CpG: 129	PQLC2	p36.13	chr1	19638842	19639224	ag_LACat|INSIDE	hypomethylated	hypermethylated
CpG: 153	NBL1	p36.13	chr1	19970281	19971958	ag_LACat|PROMOTER	hypomethylated	hypermethylated
CpG: 89	OTUD3	p36.13	chr1	20208809	20209500	ag_LACat|PROMOTER	hypomethylated	hypermethylated
CpG: 50	RAP1GAP	p36.12	chr1	21985708	21986102	ag_LACat|PROMOTER	hypomethylated	hypermethylated
CpG: 72	ASAP3	p36.12	chr1	23810007	23810620	ag_LACat|INSIDE	hypomethylated	hypermethylated
CpG: 74	GRHL3	p36.11	chr1	24648255	24648917	ag_LACat|PROMOTER	hypomethylated	hypermethylated
CpG: 133	CLIC4	p36.11	chr1	25071392	25072609	ag_LACat|PROMOTER	hypomethylated	hypermethylated
CpG: 82	GRRP1	p36.11	chr1	26488035	26488562	ag_LACat|INSIDE	hypomethylated	hypermethylated
CpG: 74	ZNF593	p36.11	chr1	26496161	26496810	ag_LACat|PROMOTER	hypomethylated	hypermethylated
CpG: 50	CCDC21	p36.11	chr1	26551505	26552212	ag_LACat|PROMOTER	hypomethylated	hypermethylated
CpG: 81	XKR8	p35.3	chr1	28286050	28286793	ag_LACat|PROMOTER	hypomethylated	hypermethylated
CpG: 105	OPRD1	p35.3	chr1	29138492	29139317	ag_LACat|PROMOTER	hypomethylated	hypermethylated
CpG: 81	EPB41	p35.3	chr1	29213424	29214250	ag_LACat|PROMOTER	hypomethylated	hypermethylated
CpG: 91	SERINC2	p35.2	chr1	31885799	31887050	ag_LACat|PROMOTER	hypomethylated	hypermethylated
CpG: 85	HCRTR1	p35.2	chr1	32083168	32084079	ag_LACat|PROMOTER	hypomethylated	hypermethylated
CpG: 141	BAI2	p35.2	chr1	32228598	32230214	ag_LACat|INSIDE	hypermethylated	hypomethylated
CpG: 86	PTP4A2	p35.1	chr1	32403394	32404342	ag_LACat|INSIDE	hypermethylated	hypomethylated
CpG: 50	HDAC1	p35.1	chr1	32757484	32757990	ag_LACat|PROMOTER	hypomethylated	hypermethylated
CpG: 89	HPCA	p35.1	chr1	33358431	33359391	ag_LACat|INSIDE	hypomethylated	hypermethylated
CpG: 89	DLGAP3	p34.3	chr1	35350864	35351880	ag_LACat|INSIDE	hypomethylated	hypermethylated
CpG: 35	ZMYM1	p34.3	chr1	35544916	35545265	ag_LACat|PROMOTER	hypermethylated	hypomethylated
CpG: 78	ADPRHL2	p34.3	chr1	36554301	36554903	ag_LACat|PROMOTER	hypomethylated	hypermethylated
CpG: 62	MEAF6	p34.3	chr1	37980068	37980555	ag_LACat|INSIDE	hypomethylated	hypermethylated
CpG: 96	EPHA10	p34.3	chr1	38218229	38218816	ag_LACat|INSIDE	hypomethylated	hypermethylated
CpG: 121	MACF1	p34.3	chr1	39570630	39571864	ag_LACat|INSIDE	hypermethylated	hypomethylated
CpG: 201	BMP8A	p34.3	chr1	39956474	39957482	ag_LACat|PROMOTER	hypomethylated	hypermethylated
CpG: 157	BMP8B	p34.2	chr1	40254335	40255134	ag_LACat|INSIDE	hypomethylated	hypermethylated
CpG: 80	MFSD2A	p34.2	chr1	40420466	40421347	ag_LACat|PROMOTER	hypomethylated	hypermethylated
CpG: 87	COL9A2	p34.2	chr1	40782277	40782958	ag_LACat|INSIDE	hypomethylated	hypermethylated
CpG: 66	ZNF642	p34.2	chr1	40942749	40943437	ag_LACat|PROMOTER	hypermethylated	hypomethylated
CpG: 131	SCMH1	p34.2	chr1	41707027	41708362	ag_LACat|INSIDE	hypomethylated	hypermethylated
CpG: 75	CDC20	p34.2	chr1	43824173	43824833	ag_LACat|PROMOTER	hypomethylated	hypermethylated
CpG: 78	HYI	p34.2	chr1	43919069	43919807	ag_LACat|INSIDE	hypomethylated	hypermethylated
CpG: 37	EIF2B3	p34.1	chr1	45452047	45452490	ag_LACat|INSIDE	hypomethylated	hypermethylated
CpG: 78	HECTD3	p34.1	chr1	45476203	45477058	ag_LACat|INSIDE	hypomethylated	hypermethylated
CpG: 51	TESK2	p34.1	chr1	45956312	45956853	ag_LACat|INSIDE	hypomethylated	hypermethylated
CpG: 40	CYP4X1	p33	chr1	47489172	47489534	ag_LACat|PROMOTER	hypomethylated	hypermethylated
CpG: 40	ORC1L	p32.3	chr1	52869834	52870194	ag_LACat|INSIDE	hypermethylated	hypomethylated
CpG: 54	C1orf163	p32.3	chr1	53163712	53164149	ag_LACat|INSIDE	hypomethylated	hypermethylated
CpG: 71	ACOT11	p32.3	chr1	55007713	55008392	ag_LACat|PROMOTER	hypomethylated	hypermethylated
CpG: 124	USP24	p32.3	chr1	55680424	55681752	ag_LACat|INSIDE	hypomethylated	hypermethylated
CpG: 103	KANK4	p31.3	chr1	62784164	62785152	ag_LACat|INSIDE	hypomethylated	hypermethylated
CpG: 67	DNAJC6	p31.3	chr1	65775268	65775646	ag_LACat|INSIDE	hypermethylated	hypomethylated
CpG: 88	LEPR	p31.3	chr1	65990975	65991750	ag_LACat|INSIDE	hypomethylated	hypermethylated
CpG: 142	PTGER3	p31.1	chr1	71512178	71513836	ag_LACat|INSIDE	hypomethylated	hypermethylated
CpG: 66	GIPC2	p31.1	chr1	78511645	78512143	ag_LACat|INSIDE	hypomethylated	hypermethylated
CpG: 41	C1orf180	p22.3	chr1	85086328	85086743	ag_LACat|DOWNSTREAM	hypomethylated	hypermethylated
CpG: 23	ZNHIT6	p22.3	chr1	86173997	86174292	ag_LACat|INSIDE	hypermethylated	hypomethylated
CpG: 47	ODF2L	p22.3	chr1	86861597	86862110	ag_LACat|INSIDE	hypomethylated	hypermethylated
CpG: 68	EPHX4	p22.1	chr1	92495335	92495981	ag_LACat|PROMOTER	hypermethylated	hypomethylated
CpG: 95	C1orf59	p13.3	chr1	109203621	109204324	ag_LACat|INSIDE	hypomethylated	hypermethylated
CpG: 80	IGSF3	p13.1	chr1	117209969	117210664	ag_LACat|INSIDE	hypomethylated	hypermethylated
CpG: 84	TBX15	p12	chr1	119529900	119530763	ag_LACat|INSIDE	hypermethylated	hypomethylated
CpG: 78	ZNF697	p12	chr1	120190398	120191181	ag_LACat|PROMOTER	hypermethylated	hypomethylated
CpG: 19	ADAMTSL4	q21.3	chr1	150534041	150534320	ag_LACat|DOWNSTREAM	hypomethylated	hypermethylated
CpG: 49	C1orf56	q21.3	chr1	151020262	151020666	ag_LACat|INSIDE	hypomethylated	hypermethylated
CpG: 56	MIR554	q21.3	chr1	151512840	151513243	ag_LACat|PROMOTER	hypermethylated	hypomethylated
CpG: 68	S100A13	q21.3	chr1	153606550	153606934	ag_LACat|PROMOTER	hypomethylated	hypermethylated
CpG: 152	NPR1	q21.3	chr1	153650863	153652385	ag_LACat|DIVERGENT_PROMOTER	hypomethylated	hypermethylated
CpG: 86	UBAP2L	q21.3	chr1	154192827	154193820	ag_LACat|INSIDE	hypermethylated	hypomethylated
CpG: 48	ADAR	q21.3	chr1	154580367	154580805	ag_LACat|INSIDE	hypermethylated	hypomethylated
CpG: 103	PYGO2	q21.3	chr1	154934164	154934672	ag_LACat|INSIDE	hypomethylated	hypermethylated
CpG: 65	ZBTB7B	q21.3	chr1	154975657	154976641	ag_LACat|INSIDE	hypermethylated	hypomethylated
CpG: 130	DCST1	q22	chr1	155022957	155023412	ag_LACat|INSIDE	hypermethylated	hypomethylated
CpG: 75	CLK2	q22	chr1	155242856	155243430	ag_LACat|INSIDE	hypomethylated	hypermethylated
CpG: 34	RUSC1	q22	chr1	155290562	155291022	ag_LACat|PROMOTER	hypomethylated	hypermethylated
CpG: 221	RUSC1	q22	chr1	155292468	155295419	ag_LACat|PROMOTER	hypermethylated	hypomethylated
CpG: 128	YY1AP1	q22	chr1	155657846	155658685	ag_LACat|INSIDE	hypomethylated	hypermethylated
CpG: 34	IQGAP3	q23.1	chr1	156542125	156542519	ag_LACat|INSIDE	hypermethylated	hypomethylated
CpG: 57	C1orf92	q23.1	chr1	156897185	156897773	ag_LACat|INSIDE	hypomethylated	hypermethylated
CpG: 104	ARHGEF11	q23.1	chr1	157015118	157016210	ag_LACat|INSIDE	hypermethylated	hypomethylated
CpG: 48	IGSF9	q23.2	chr1	159915370	159915829	ag_LACat|PROMOTER	hypomethylated	hypermethylated
CpG: 47	TSTD1	q23.3	chr1	161008424	161008786	ag_LACat|INSIDE	hypomethylated	hypermethylated
CpG: 54	PCP4L1	q23.3	chr1	161228467	161229007	ag_LACat|PROMOTER	hypomethylated	hypermethylated
CpG: 62	DUSP12	q23.3	chr1	161719443	161720054	ag_LACat|PROMOTER	hypomethylated	hypermethylated
CpG: 69	GPR161	q24.2	chr1	168105325	168106119	ag_LACat|INSIDE	hypomethylated	hypermethylated
CpG: 32	ANKRD45	q25.1	chr1	173638719	173639024	ag_LACat|INSIDE	hypermethylated	hypomethylated
CpG: 86	ABL2	q25.2	chr1	179198173	179199208	ag_LACat|INSIDE	hypomethylated	hypermethylated
CpG: 66	NPHS2	q25.2	chr1	179544703	179545343	ag_LACat|INSIDE	hypomethylated	hypermethylated
CpG: 42	ZNF281	q32.1	chr1	200378953	200379396	ag_LACat|INSIDE	hypermethylated	hypomethylated
CpG: 151	KDM5B	q32.1	chr1	202775955	202777668	ag_LACat|INSIDE	hypomethylated	hypermethylated
CpG: 80	LOC148709	q32.1	chr1	202830066	202830907	ag_LACat|PROMOTER	hypermethylated	hypomethylated
CpG: 100	LRRN2	q32.1	chr1	204654149	204654854	ag_LACat|INSIDE	hypomethylated	hypermethylated
CpG: 111	KLHDC8A	q32.1	chr1	205312577	205313590	ag_LACat|INSIDE	hypomethylated	hypermethylated
CpG: 33	MFSD4	q32.1	chr1	205561061	205561512	ag_LACat|INSIDE	hypermethylated	hypomethylated
CpG: 47	PFKFB2	q32.2	chr1	207226308	207226823	ag_LACat|DIVERGENT_PROMOTER	hypomethylated	hypermethylated
CpG: 83	HHAT	q32.2	chr1	210502138	210502784	ag_LACat|PROMOTER	hypomethylated	hypermethylated
CpG: 77	TMEM206	q32.3	chr1	212587615	212588310	ag_LACat|INSIDE	hypomethylated	hypermethylated
CpG: 111	SLC30A10	q41	chr1	220101117	220102188	ag_LACat|INSIDE	hypomethylated	hypermethylated
CpG: 29	CNIH3	q42.12	chr1	224805397	224805810	ag_LACat|INSIDE	hypomethylated	hypermethylated
CpG: 69	ACBD3	q42.12	chr1	226374086	226374773	ag_LACat|INSIDE	hypomethylated	hypermethylated
CpG: 93	MIXL1	q42.12	chr1	226411012	226411861	ag_LACat|PROMOTER	hypomethylated	hypermethylated
CpG: 100	JMJD4	q42.13	chr1	227922969	227923453	ag_LACat|INSIDE	hypomethylated	hypermethylated
CpG: 66	WNT3A	q42.13	chr1	228246675	228247100	ag_LACat|INSIDE	hypomethylated	hypermethylated
CpG: 155	C1orf35	q42.13	chr1	228289686	228291142	ag_LACat|INSIDE	hypomethylated	hypermethylated
CpG: 166	GGPS1	q42.3	chr1	235491719	235492123	ag_LACat|DIVERGENT_PROMOTER	hypomethylated	hypermethylated
CpG: 140	C1orf229	q44	chr1	247274569	247275726	ag_LACat|INSIDE	hypomethylated	hypermethylated
CpG: 101	TRIM58	q44	chr1	248020341	248021260	ag_LACat|PROMOTER	hypermethylated	hypomethylated
CpG: 57	TTC15	p25.3	chr2	3383357	3383949	ag_LACat|DIVERGENT_PROMOTER	hypomethylated	hypermethylated
CpG: 109	MBOAT2	p25.1	chr2	9143158	9144583	ag_LACat|INSIDE	hypomethylated	hypermethylated
CpG: 111	ITGB1BP1	p25.1	chr2	9563107	9563760	ag_LACat|INSIDE	hypomethylated	hypermethylated
CpG: 114	IAH1	p25.1	chr2	9614209	9615251	ag_LACat|PROMOTER	hypomethylated	hypermethylated
CpG: 174	GRHL1	p25.1	chr2	10090943	10092502	ag_LACat|PROMOTER	hypomethylated	hypermethylated
CpG: 104	CYS1	p25.1	chr2	10219828	10220973	ag_LACat|INSIDE	hypomethylated	hypermethylated
CpG: 102	PDIA6	p25.1	chr2	10952437	10953314	ag_LACat|INSIDE	hypomethylated	hypermethylated
CpG: 49	TMEM214	p23.3	chr2	27255627	27256045	ag_LACat|PROMOTER	hypermethylated	hypomethylated
CpG: 61	FEZ2	p22.2	chr2	36824784	36825232	ag_LACat|INSIDE	hypomethylated	hypermethylated
CpG: 72	C2orf56	p22.2	chr2	37458830	37459179	ag_LACat|INSIDE	hypomethylated	hypermethylated
CpG: 97	SOCS5	p21	chr2	46925894	46926931	ag_LACat|PROMOTER	hypomethylated	hypermethylated
CpG: 159	MSH6	p16.3	chr2	48009829	48011492	ag_LACat|PROMOTER	hypomethylated	hypermethylated
CpG: 39	FAM161A	p15	chr2	62080860	62081301	ag_LACat|INSIDE	hypermethylated	hypomethylated
CpG: 354	LOC100132215	p15	chr2	63274480	63276356	ag_LACat|INSIDE	hypomethylated	hypermethylated
CpG: 51	NFU1	p13.3	chr2	69664321	69664827	ag_LACat|INSIDE	hypomethylated	hypermethylated
CpG: 118	C2orf42	p13.3	chr2	70369126	70370146	ag_LACat|DOWNSTREAM	hypomethylated	hypermethylated
CpG: 54	C2orf42	p13.3	chr2	70417725	70418273	ag_LACat|INSIDE	hypomethylated	hypermethylated
CpG: 64	C2orf3	p12	chr2	75937703	75938164	ag_LACat|INSIDE	hypomethylated	hypermethylated
CpG: 29	CAPG	p11.2	chr2	85640966	85641282	ag_LACat|PROMOTER	hypomethylated	hypermethylated
CpG: 63	C2orf68	p11.2	chr2	85838786	85839309	ag_LACat|INSIDE	hypomethylated	hypermethylated
CpG: 65	USP39	p11.2	chr2	85843177	85843673	ag_LACat|DIVERGENT_PROMOTER	hypomethylated	hypermethylated
CpG: 45	SNRNP200	q11.2	chr2	96971111	96971518	ag_LACat|INSIDE	hypermethylated	hypomethylated
CpG: 31	CNNM4	q11.2	chr2	97426867	97427188	ag_LACat|INSIDE	hypomethylated	hypermethylated
CpG: 95	ANKRD39	q11.2	chr2	97523352	97524144	ag_LACat|INSIDE	hypomethylated	hypermethylated
CpG: 82	ACTR1B	q11.2	chr2	98280038	98280913	ag_LACat|INSIDE	hypermethylated	hypomethylated
CpG: 48	C2orf40	q12.2	chr2	106681949	106682393	ag_LACat|PROMOTER	hypomethylated	hypermethylated
CpG: 119	TMEM185B	q14.2	chr2	120980392	120981434	ag_LACat|INSIDE	hypomethylated	hypermethylated
CpG: 139	PTPN18	q21.1	chr2	131113164	131114238	ag_LACat|PROMOTER	hypomethylated	hypermethylated
CpG: 65	GPR39	q21.2	chr2	133173489	133174375	ag_LACat|PROMOTER	hypomethylated	hypermethylated
CpG: 84	SPOPL	q22.1	chr2	139259067	139259673	ag_LACat|PROMOTER	hypomethylated	hypermethylated
CpG: 55	GPD2	q24.1	chr2	157292266	157292643	ag_LACat|PROMOTER	hypomethylated	hypermethylated
CpG: 94	RBMS1	q24.2	chr2	161349414	161350305	ag_LACat|INSIDE	hypomethylated	hypermethylated
CpG: 48	METTL5	q31.1	chr2	170681208	170681556	ag_LACat|INSIDE	hypomethylated	hypermethylated
CpG: 77	UBR3	q31.1	chr2	170683965	170684582	ag_LACat|DIVERGENT_PROMOTER	hypomethylated	hypermethylated
CpG: 59	GORASP2	q31.1	chr2	171829927	171830716	ag_LACat|DOWNSTREAM	hypomethylated	hypermethylated
CpG: 56	HAT1	q31.1	chr2	172778757	172779317	ag_LACat|PROMOTER	hypomethylated	hypermethylated
CpG: 89	OLA1	q31.1	chr2	175112937	175113739	ag_LACat|INSIDE	hypomethylated	hypermethylated
CpG: 83	MOBKL3	q33.1	chr2	198380373	198381281	ag_LACat|PROMOTER	hypermethylated	hypomethylated
CpG: 615	FLJ32063	q33.1	chr2	200329072	200329719	ag_LACat|DIVERGENT_PROMOTER	hypomethylated	hypermethylated
CpG: 169	SPATS2L	q33.1	chr2	201171214	201172528	ag_LACat|PROMOTER	hypermethylated	hypomethylated
CpG: 133	BZW1L1	q33.1	chr2	201676797	201677300	ag_LACat|PROMOTER	hypermethylated	hypomethylated
CpG: 121	FAM117B	q33.2	chr2	203499532	203500543	ag_LACat|PROMOTER	hypermethylated	hypomethylated
CpG: 62	ATIC	q35	chr2	216176576	216177092	ag_LACat|PROMOTER	hypomethylated	hypermethylated
CpG: 45	SMARCAL1	q35	chr2	217277063	217277540	ag_LACat|PROMOTER	hypermethylated	hypomethylated
CpG: 45	CHPF	q35	chr2	220406374	220406815	ag_LACat|INSIDE	hypomethylated	hypermethylated
CpG: 112	AGFG1	q36.3	chr2	228336709	228337752	ag_LACat|PROMOTER	hypomethylated	hypermethylated
CpG: 45	SPHKAP	q36.3	chr2	229045977	229046566	ag_LACat|INSIDE	hypermethylated	hypomethylated
CpG: 68	CXCR7	q37.3	chr2	237476391	237477153	ag_LACat|PROMOTER	hypermethylated	hypomethylated
CpG: 249	KIF1A	q37.3	chr2	241758145	241760761	ag_LACat|INSIDE	hypomethylated	hypermethylated
CpG: 182	CNTN4	p26.3	chr3	2140033	2141800	ag_LACat|PROMOTER	hypermethylated	hypomethylated
CpG: 101	TRNT1	p26.2	chr3	3168271	3169225	ag_LACat|PROMOTER	hypomethylated	hypermethylated
CpG: 46	SRGAP3	p25.3	chr3	9177686	9178197	ag_LACat|INSIDE	hypomethylated	hypermethylated
CpG: 77	TTLL3	p25.3	chr3	9851461	9852140	ag_LACat|PROMOTER	hypomethylated	hypermethylated
CpG: 58	JAGN1	p25.3	chr3	9932168	9932666	ag_LACat|PROMOTER	hypomethylated	hypermethylated
CpG: 92	VHL	p25.3	chr3	10183264	10183867	ag_LACat|PROMOTER	hypomethylated	hypermethylated
CpG: 87	SLC6A1	p25.3	chr3	11034469	11035411	ag_LACat|INSIDE	hypomethylated	hypermethylated
CpG: 70	IQSEC1	p25.2	chr3	13114600	13115192	ag_LACat|PROMOTER	hypomethylated	hypermethylated
CpG: 60	HDAC11	p25.1	chr3	13521516	13522227	ag_LACat|PROMOTER	hypomethylated	hypermethylated
CpG: 145	PLCL2	p24.3	chr3	16925378	16926706	ag_LACat|PROMOTER	hypomethylated	hypermethylated
CpG: 60	FBXL2	p22.3	chr3	33318862	33319333	ag_LACat|PROMOTER	hypomethylated	hypermethylated
CpG: 141	TRANK1	p22.2	chr3	36985602	36987048	ag_LACat|INSIDE	hypomethylated	hypermethylated
CpG: 69	XYLB	p22.2	chr3	38388082	38388789	ag_LACat|PROMOTER	hypomethylated	hypermethylated
CpG: 33	RPL14	p22.1	chr3	40494371	40494836	ag_LACat|PROMOTER	hypermethylated	hypomethylated
CpG: 66	RPL14	p22.1	chr3	40498650	40499242	ag_LACat|PROMOTER	hypomethylated	hypermethylated
CpG: 40	CCK	p22.1	chr3	42304957	42305294	ag_LACat|INSIDE	hypomethylated	hypermethylated
CpG: 91	ALS2CL	p21.31	chr3	46734700	46735662	ag_LACat|INSIDE	hypomethylated	hypermethylated
CpG: 47	CCDC12	p21.31	chr3	47017840	47018289	ag_LACat|INSIDE	hypomethylated	hypermethylated
CpG: 170	CSPG5	p21.31	chr3	47619072	47621106	ag_LACat|INSIDE	hypomethylated	hypermethylated
CpG: 136	PLXNB1	p21.31	chr3	48470261	48471336	ag_LACat|INSIDE	hypomethylated	hypermethylated
CpG: 69	USP19	p21.31	chr3	49157778	49158497	ag_LACat|INSIDE	hypomethylated	hypermethylated
CpG: 78	RBM6	p21.31	chr3	49977324	49978199	ag_LACat|DIVERGENT_PROMOTER	hypomethylated	hypermethylated
CpG: 69	SEMA3B	p21.31	chr3	50297432	50297976	ag_LACat|PROMOTER	hypomethylated	hypermethylated
CpG: 94	HYAL2	p21.31	chr3	50358390	50359650	ag_LACat|INSIDE	hypomethylated	hypermethylated
CpG: 152	RBM15B	p21.2	chr3	51428436	51429547	ag_LACat|PROMOTER	hypomethylated	hypermethylated
CpG: 52	ACY1	p21.2	chr3	52017030	52017605	ag_LACat|PROMOTER	hypomethylated	hypermethylated
CpG: 131	PRKCD	p21.1	chr3	53194723	53196159	ag_LACat|PROMOTER	hypermethylated	hypomethylated
CpG: 54	DCP1A	p21.1	chr3	53381356	53381887	ag_LACat|INSIDE	hypomethylated	hypermethylated
CpG: 189	CACNA2D3	p21.1	chr3	54155256	54156940	ag_LACat|PROMOTER	hypomethylated	hypermethylated
CpG: 24	FLNB	p14.3	chr3	58109130	58163660	ag_LACat|INSIDE	hypomethylated	hypermethylated
CpG: 105	C3orf64	p14.1	chr3	69062201	69063226	ag_LACat|INSIDE	hypomethylated	hypermethylated
CpG: 193	EIF4E3	p13	chr3	71803552	71804249	ag_LACat|PROMOTER	hypomethylated	hypermethylated
CpG: 105	RYBP	p13	chr3	72495841	72496891	ag_LACat|PROMOTER	hypomethylated	hypermethylated
CpG: 78	VGLL3	p12.1	chr3	87039627	87040551	ag_LACat|INSIDE	hypermethylated	hypomethylated
CpG: 112	CD47	q13.12	chr3	107809417	107810407	ag_LACat|INSIDE	hypomethylated	hypermethylated
CpG: 75	CASR	q21.1	chr3	121902797	121903665	ag_LACat|INSIDE	hypermethylated	hypomethylated
CpG: 152	ITGB5	q21.2	chr3	124605067	124606710	ag_LACat|INSIDE	hypomethylated	hypermethylated
CpG: 82	SLC41A3	q21.3	chr3	125802473	125803300	ag_LACat|INSIDE	hypomethylated	hypermethylated
CpG: 56	CHCHD6	q21.3	chr3	126422894	126423634	ag_LACat|PROMOTER	hypomethylated	hypermethylated
CpG: 59	ZIC1	q24	chr3	147138970	147139538	ag_LACat|DOWNSTREAM	hypermethylated	hypomethylated
CpG: 56	AGTR1	q24	chr3	148415486	148415826	ag_LACat|PROMOTER	hypomethylated	hypermethylated
CpG: 59	HLTF	q24	chr3	148803878	148804572	ag_LACat|INSIDE	hypomethylated	hypermethylated
CpG: 91	B3GALNT1	q26.1	chr3	160822449	160823095	ag_LACat|INSIDE	hypomethylated	hypermethylated
CpG: 73	ABCC5	q27.1	chr3	183735194	183736081	ag_LACat|INSIDE	hypomethylated	hypermethylated
CpG: 93	PSMD2	q27.1	chr3	184016549	184017371	ag_LACat|PROMOTER	hypomethylated	hypermethylated
CpG: 96	EIF4G1	q27.1	chr3	184032172	184033217	ag_LACat|PROMOTER	hypomethylated	hypermethylated
CpG: 74	FAM131A	q27.1	chr3	184053521	184054092	ag_LACat|PROMOTER	hypomethylated	hypermethylated
CpG: 160	POLR2H	q27.1	chr3	184080364	184081242	ag_LACat|DIVERGENT_PROMOTER	hypermethylated	hypomethylated
CpG: 59	MAGEF1	q27.1	chr3	184429325	184429744	ag_LACat|INSIDE	hypomethylated	hypermethylated
CpG: 153	C3orf70	q27.2	chr3	184870411	184871260	ag_LACat|INSIDE	hypomethylated	hypermethylated
CpG: 82	TMEM41A	q27.2	chr3	185216346	185217114	ag_LACat|INSIDE	hypomethylated	hypermethylated
CpG: 88	LEPREL1	q28	chr3	189838152	189838853	ag_LACat|INSIDE	hypomethylated	hypermethylated
CpG: 77	TNK2	q29	chr3	195622144	195623002	ag_LACat|INSIDE	hypomethylated	hypermethylated
CpG: 102	SENP5	q29	chr3	196594564	196595451	ag_LACat|PROMOTER	hypomethylated	hypermethylated
CpG: 138	MFI2	q29	chr3	196755659	196757030	ag_LACat|INSIDE	hypomethylated	hypermethylated
CpG: 69	PIGG	p16.3	chr4	492813	493126	ag_LACat|PROMOTER	hypomethylated	hypermethylated
CpG: 47	SPON2	p16.3	chr4	1161110	1161669	ag_LACat|INSIDE	hypomethylated	hypermethylated
CpG: 147	KIAA1530	p16.3	chr4	1340186	1341390	ag_LACat|PROMOTER	hypomethylated	hypermethylated
CpG: 140	MXD4	p16.3	chr4	2262967	2264664	ag_LACat|INSIDE	hypomethylated	hypermethylated
CpG: 98	RNF4	p16.3	chr4	2464032	2464721	ag_LACat|PROMOTER	hypomethylated	hypermethylated
CpG: 72	STX18	p16.2	chr4	4543393	4544072	ag_LACat|INSIDE	hypermethylated	hypomethylated
CpG: 56	EVC2	p16.2	chr4	5709954	5710510	ag_LACat|INSIDE	hypomethylated	hypermethylated
CpG: 137	CRMP1	p16.2	chr4	5894124	5894932	ag_LACat|PROMOTER	hypomethylated	hypermethylated
CpG: 87	LOC93622	p16.1	chr4	6675718	6676433	ag_LACat|PROMOTER	hypomethylated	hypermethylated
CpG: 64	ACOX3	p16.1	chr4	8442421	8443129	ag_LACat|INSIDE	hypomethylated	hypermethylated
CpG: 34	CPZ	p16.1	chr4	8594391	8594776	ag_LACat|PROMOTER	hypomethylated	hypermethylated
CpG: 83	ZNF518B	p16.1	chr4	10462905	10463699	ag_LACat|PROMOTER	hypomethylated	hypermethylated
CpG: 165	TAPT1	p15.32	chr4	16227468	16228130	ag_LACat|INSIDE	hypomethylated	hypermethylated
CpG: 94	FAM184B	p15.32	chr4	17782646	17783625	ag_LACat|INSIDE	hypomethylated	hypermethylated
CpG: 46	ANAPC4	p15.2	chr4	25378814	25379274	ag_LACat|PROMOTER	hypomethylated	hypermethylated
CpG: 115	SLC10A4	p11	chr4	48485861	48486434	ag_LACat|INSIDE	hypomethylated	hypermethylated
CpG: 173	REST	q12	chr4	57774240	57775617	ag_LACat|INSIDE	hypermethylated	hypomethylated
CpG: 107	GRSF1	q13.3	chr4	71704683	71705716	ag_LACat|INSIDE	hypomethylated	hypermethylated
CpG: 78	MOBKL1A	q13.3	chr4	71767869	71768635	ag_LACat|PROMOTER	hypermethylated	hypomethylated
CpG: 72	C4orf36	q21.3	chr4	87813294	87813726	ag_LACat|INSIDE	hypomethylated	hypermethylated
CpG: 39	ATOH1	q22.2	chr4	94755851	94756339	ag_LACat|DOWNSTREAM	hypermethylated	hypomethylated
CpG: 120	METAP1	q23	chr4	99916359	99917561	ag_LACat|PROMOTER	hypomethylated	hypermethylated
CpG: 186	LARP1B	q28.2	chr4	128981851	128983403	ag_LACat|PROMOTER	hypomethylated	hypermethylated
CpG: 113	ARHGAP10	q31.23	chr4	148652789	148653934	ag_LACat|PROMOTER	hypermethylated	hypomethylated
CpG: 84	FAM160A1	q31.3	chr4	152329893	152330870	ag_LACat|PROMOTER	hypermethylated	hypomethylated
CpG: 57	SFRP2	q31.3	chr4	154712117	154712744	ag_LACat|PROMOTER	hypomethylated	hypermethylated
CpG: 94	C4orf46	q32.1	chr4	159592656	159593218	ag_LACat|INSIDE	hypermethylated	hypomethylated
CpG: 38	C4orf39	q32.3	chr4	165878032	165878323	ag_LACat|PROMOTER	hypomethylated	hypermethylated
CpG: 153	SH3RF1	q33	chr4	170191378	170192875	ag_LACat|INSIDE	hypermethylated	hypomethylated
CpG: 59	AADAT	q33	chr4	171010899	171011532	ag_LACat|INSIDE	hypomethylated	hypermethylated
CpG: 36	HAND2	q34.1	chr4	174439859	174440197	ag_LACat|DOWNSTREAM	hypermethylated	hypomethylated
CpG: 26	GPM6A	q34.2	chr4	176922431	176922787	ag_LACat|INSIDE	hypermethylated	hypomethylated
CpG: 56	C4orf41	q35.1	chr4	184644020	184644431	ag_LACat|DOWNSTREAM	hypomethylated	hypermethylated
CpG: 59	CASP3	q35.1	chr4	185570015	185570585	ag_LACat|INSIDE	hypomethylated	hypermethylated
CpG: 28	SORBS2	q35.1	chr4	186559999	186560396	ag_LACat|INSIDE	hypermethylated	hypomethylated
CpG: 42	PDCD6	p15.33	chr5	271556	271805	ag_LACat|PROMOTER	hypomethylated	hypermethylated
CpG: 122	SLC9A3	p15.33	chr5	523773	524912	ag_LACat|INSIDE	hypomethylated	hypermethylated
CpG: 87	CEP72	p15.33	chr5	611959	612837	ag_LACat|PROMOTER	hypomethylated	hypermethylated
CpG: 96	CLPTM1L	p15.33	chr5	1344550	1345475	ag_LACat|INSIDE	hypomethylated	hypermethylated
CpG: 72	SLC6A3	p15.33	chr5	1385951	1386857	ag_LACat|DOWNSTREAM	hypomethylated	hypermethylated
CpG: 185	MRPL36	p15.33	chr5	1799466	1800664	ag_LACat|INSIDE	hypomethylated	hypermethylated
CpG: 67	UBE2QL1	p15.31	chr5	6449045	6449659	ag_LACat|INSIDE	hypermethylated	hypomethylated
CpG: 97	ROPN1L	p15.2	chr5	10441584	10442475	ag_LACat|PROMOTER	hypomethylated	hypermethylated
CpG: 69	TTC23L	p13.2	chr5	34838932	34839668	ag_LACat|PROMOTER	hypomethylated	hypermethylated
CpG: 115	RNF138P1	q11.2	chr5	54830151	54830827	ag_LACat|INSIDE	hypomethylated	hypermethylated
CpG: 92	ELOVL7	q12.1	chr5	60139356	60140142	ag_LACat|INSIDE	hypomethylated	hypermethylated
CpG: 57	DIMT1L	q12.1	chr5	61699462	61699892	ag_LACat|INSIDE	hypermethylated	hypomethylated
CpG: 76	MARVELD2	q13.2	chr5	68710827	68711547	ag_LACat|PROMOTER	hypomethylated	hypermethylated
CpG: 110	TMEM171	q13.2	chr5	72415576	72416733	ag_LACat|PROMOTER	hypomethylated	hypermethylated
CpG: 65	HEXB	q13.3	chr5	73980975	73981489	ag_LACat|INSIDE	hypomethylated	hypermethylated
CpG: 148	FAM169A	q13.3	chr5	74161527	74162736	ag_LACat|INSIDE	hypomethylated	hypermethylated
CpG: 30	ST8SIA4	q21.1	chr5	100238756	100239121	ag_LACat|INSIDE	hypermethylated	hypomethylated
CpG: 44	SLC27A6	q23.3	chr5	128300855	128301294	ag_LACat|PROMOTER	hypomethylated	hypermethylated
CpG: 84	IL13	q31.1	chr5	131991557	131992296	ag_LACat|PROMOTER	hypomethylated	hypermethylated
CpG: 134	SPOCK1	q31.2	chr5	136834055	136835036	ag_LACat|INSIDE	hypomethylated	hypermethylated
CpG: 80	PCDHAC2	q31.3	chr5	140346114	140346975	ag_LACat|PROMOTER	hypomethylated	hypermethylated
CpG: 122	PCDHGC5	q31.3	chr5	140871027	140872378	ag_LACat|INSIDE	hypomethylated	hypermethylated
CpG: 83	AFAP1L1	q32	chr5	148650948	148651704	ag_LACat|PROMOTER	hypomethylated	hypermethylated
CpG: 42	SLC6A7	q32	chr5	149569550	149569926	ag_LACat|INSIDE	hypomethylated	hypermethylated
CpG: 76	MYOZ3	q33.1	chr5	150051119	150052029	ag_LACat|INSIDE	hypermethylated	hypomethylated
CpG: 95	ADAM19	q33.3	chr5	157002207	157003141	ag_LACat|INSIDE	hypomethylated	hypermethylated
CpG: 37	IL12B	q33.3	chr5	158758454	158758812	ag_LACat|PROMOTER	hypomethylated	hypermethylated
CpG: 95	ADRA1B	q33.3	chr5	159398972	159399965	ag_LACat|INSIDE	hypomethylated	hypermethylated
CpG: 113	WWC1	q34	chr5	167719218	167719669	ag_LACat|INSIDE	hypomethylated	hypermethylated
CpG: 79	C5orf41	q35.1	chr5	172483086	172483754	ag_LACat|PROMOTER	hypomethylated	hypermethylated
CpG: 43	MSX2	q35.2	chr5	174162358	174162800	ag_LACat|DOWNSTREAM	hypomethylated	hypermethylated
CpG: 93	SFXN1	q35.2	chr5	174905375	174906104	ag_LACat|PROMOTER	hypomethylated	hypermethylated
CpG: 100	CLTB	q35.2	chr5	175843211	175843817	ag_LACat|INSIDE	hypomethylated	hypermethylated
CpG: 79	SNCB	q35.2	chr5	176056526	176057473	ag_LACat|INSIDE	hypomethylated	hypermethylated
CpG: 120	RAB24	q35.3	chr5	176729984	176730636	ag_LACat|INSIDE	hypomethylated	hypermethylated
CpG: 104	FAM193B	q35.3	chr5	176980837	176981785	ag_LACat|INSIDE	hypomethylated	hypermethylated
CpG: 63	PROP1	q35.3	chr5	177411419	177411981	ag_LACat|DOWNSTREAM	hypomethylated	hypermethylated
CpG: 58	NHP2	q35.3	chr5	177580541	177581085	ag_LACat|INSIDE	hypomethylated	hypermethylated
CpG: 145	LTC4S	q35.3	chr5	179222586	179223773	ag_LACat|INSIDE	hypomethylated	hypermethylated
CpG: 48	GNB2L1	q35.3	chr5	180673085	180673630	ag_LACat|PROMOTER	hypomethylated	hypermethylated
CpG: 77	SERPINB9	p25.2	chr6	2903321	2903689	ag_LACat|INSIDE	hypomethylated	hypermethylated
CpG: 94	PECI	p25.2	chr6	4135195	4136396	ag_LACat|INSIDE	hypermethylated	hypomethylated
CpG: 20	NRN1	p25.1	chr6	5994861	5995221	ag_LACat|DOWNSTREAM	hypermethylated	hypomethylated
CpG: 72	LOC285780	p25.1	chr6	6546357	6547207	ag_LACat|INSIDE	hypomethylated	hypermethylated
CpG: 55	RREB1	p24.3	chr6	7141017	7141530	ag_LACat|INSIDE	hypomethylated	hypermethylated
CpG: 21	RREB1	p24.3	chr6	7261284	7261570	ag_LACat|DOWNSTREAM	hypomethylated	hypermethylated
CpG: 111	CCDC90A	p23	chr6	13814014	13814908	ag_LACat|INSIDE	hypomethylated	hypermethylated
CpG: 91	DTNBP1	p22.3	chr6	15662393	15663393	ag_LACat|INSIDE	hypomethylated	hypermethylated
CpG: 62	KIAA0319	p22.3	chr6	24645948	24646428	ag_LACat|INSIDE	hypermethylated	hypomethylated
CpG: 72	GMNN	p22.3	chr6	24775048	24775762	ag_LACat|PROMOTER	hypomethylated	hypermethylated
CpG: 45	LOC222699	p22.1	chr6	28186432	28186848	ag_LACat|INSIDE	hypomethylated	hypermethylated
CpG: 54	LOC285830	p22.1	chr6	29716436	29717136	ag_LACat|INSIDE	hypomethylated	hypermethylated
CpG: 53	TRIM15	p22.1	chr6	30139756	30140288	ag_LACat|INSIDE	hypomethylated	hypermethylated
CpG: 22	FKBPL	p21.33	chr6	32097775	32098100	ag_LACat|INSIDE	hypomethylated	hypermethylated
CpG: 39	TAP2	p21.32	chr6	32806299	32806678	ag_LACat|INSIDE	hypomethylated	hypermethylated
CpG: 113	LEMD2	p21.31	chr6	33756195	33757022	ag_LACat|PROMOTER	hypomethylated	hypermethylated
CpG: 65	ANKS1A	p21.31	chr6	34856838	34857613	ag_LACat|DIVERGENT_PROMOTER	hypermethylated	hypomethylated
CpG: 66	FKBP5	p21.31	chr6	35699201	35699571	ag_LACat|PROMOTER	hypomethylated	hypermethylated
CpG: 95	BRPF3	p21.31	chr6	36164113	36165194	ag_LACat|PROMOTER	hypomethylated	hypermethylated
CpG: 121	TOMM6	p21.1	chr6	41755137	41755521	ag_LACat|PROMOTER	hypomethylated	hypermethylated
CpG: 31	MRPS18A	p21.1	chr6	43655286	43655657	ag_LACat|INSIDE	hypermethylated	hypomethylated
CpG: 47	C6orf57	q13	chr6	71276570	71277059	ag_LACat|PROMOTER	hypomethylated	hypermethylated
CpG: 91	C6orf150	q13	chr6	74161035	74162083	ag_LACat|INSIDE	hypomethylated	hypermethylated
CpG: 74	MYO6	q14.1	chr6	76458429	76459264	ag_LACat|PROMOTER	hypomethylated	hypermethylated
CpG: 53	BCKDHB	q14.1	chr6	80816107	80816553	ag_LACat|PROMOTER	hypomethylated	hypermethylated
CpG: 60	RNGTT	q15	chr6	89672925	89673625	ag_LACat|INSIDE	hypomethylated	hypermethylated
CpG: 61	CCNC	q16.2	chr6	100016084	100016762	ag_LACat|INSIDE	hypomethylated	hypermethylated
CpG: 32	NR2E1	q21	chr6	108491080	108491418	ag_LACat|INSIDE	hypermethylated	hypomethylated
CpG: 61	GTF3C6	q21	chr6	111279669	111280215	ag_LACat|PROMOTER	hypomethylated	hypermethylated
CpG: 61	TSPYL1	q22.1	chr6	116600485	116601155	ag_LACat|INSIDE	hypermethylated	hypomethylated
CpG: 109	NUS1	q22.1	chr6	117996370	117997377	ag_LACat|PROMOTER	hypomethylated	hypermethylated
CpG: 30	TCF21	q23.2	chr6	134213900	134214303	ag_LACat|INSIDE	hypermethylated	hypomethylated
CpG: 74	PEX7	q23.3	chr6	137143639	137144427	ag_LACat|PROMOTER	hypomethylated	hypermethylated
CpG: 99	IL20RA	q23.3	chr6	137365283	137366138	ag_LACat|INSIDE	hypomethylated	hypermethylated
CpG: 116	HECA	q24.1	chr6	139455994	139456921	ag_LACat|PROMOTER	hypomethylated	hypermethylated
CpG: 52	FUCA2	q24.2	chr6	143832399	143832982	ag_LACat|INSIDE	hypomethylated	hypermethylated
CpG: 151	MTHFD1L	q25.1	chr6	151186712	151188100	ag_LACat|INSIDE	hypomethylated	hypermethylated
CpG: 89	ESR1	q25.1	chr6	152128831	152129754	ag_LACat|INSIDE	hypomethylated	hypermethylated
CpG: 171	SNORA29	q25.3	chr6	160210005	160210740	ag_LACat|PROMOTER	hypomethylated	hypermethylated
CpG: 62	COX19	p22.3	chr7	1014672	1015155	ag_LACat|INSIDE	hypomethylated	hypermethylated
CpG: 103	ZFAND2A	p22.3	chr7	1198983	1200039	ag_LACat|INSIDE	hypomethylated	hypermethylated
CpG: 119	INTS1	p22.3	chr7	1543298	1544336	ag_LACat|INSIDE	hypomethylated	hypermethylated
CpG: 92	CHST12	p22.3	chr7	2442844	2444044	ag_LACat|PROMOTER	hypomethylated	hypermethylated
CpG: 97	SDK1	p22.2	chr7	3340365	3341019	ag_LACat|PROMOTER	hypomethylated	hypermethylated
CpG: 56	KIAA0415	p22.1	chr7	4815009	4815538	ag_LACat|PROMOTER	hypomethylated	hypermethylated
CpG: 66	GRID2IP	p22.1	chr7	6570522	6571061	ag_LACat|INSIDE	hypomethylated	hypermethylated
CpG: 40	GRID2IP	p22.1	chr7	6575923	6576442	ag_LACat|INSIDE	hypomethylated	hypermethylated
CpG: 105	C7orf26	p22.1	chr7	6629291	6630213	ag_LACat|PROMOTER	hypomethylated	hypermethylated
CpG: 72	SP8	p21.1	chr7	20817507	20818159	ag_LACat|DOWNSTREAM	hypomethylated	hypermethylated
CpG: 87	IGF2BP3	p15.3	chr7	23513498	23514409	ag_LACat|PROMOTER	hypermethylated	hypomethylated
CpG: 134	OSBPL3	p15.3	chr7	25019095	25020279	ag_LACat|INSIDE	hypermethylated	hypomethylated
CpG: 47	C7orf31	p15.3	chr7	25219462	25219945	ag_LACat|INSIDE	hypomethylated	hypermethylated
CpG: 103	LOC441204	p15.2	chr7	26437687	26438669	ag_LACat|PROMOTER	hypermethylated	hypomethylated
CpG: 86	EEPD1	p14.2	chr7	36192609	36193397	ag_LACat|PROMOTER	hypomethylated	hypermethylated
CpG: 36	POU6F2	p14.1	chr7	39015566	39015966	ag_LACat|PROMOTER	hypomethylated	hypermethylated
CpG: 56	SEC61G	p11.2	chr7	54826556	54827168	ag_LACat|PROMOTER	hypomethylated	hypermethylated
CpG: 78	STX1A	q11.23	chr7	73133383	73134196	ag_LACat|INSIDE	hypermethylated	hypomethylated
CpG: 170	GTF2I	q11.23	chr7	74071574	74072932	ag_LACat|PROMOTER	hypomethylated	hypermethylated
CpG: 40	SRCRB4D	q11.23	chr7	76009217	76009663	ag_LACat|DOWNSTREAM	hypomethylated	hypermethylated
CpG: 26	MAGI2	q21.11	chr7	79081578	79081907	ag_LACat|INSIDE	hypermethylated	hypomethylated
CpG: 20	MAGI2	q21.11	chr7	79082160	79082444	ag_LACat|INSIDE	hypermethylated	hypomethylated
CpG: 63	ABCB4	q21.12	chr7	87104734	87105338	ag_LACat|INSIDE	hypomethylated	hypermethylated
CpG: 85	CASD1	q21.3	chr7	94139044	94139960	ag_LACat|PROMOTER	hypomethylated	hypermethylated
CpG: 58	PON3	q21.3	chr7	95025549	95026153	ag_LACat|INSIDE	hypomethylated	hypermethylated
CpG: 87	LMTK2	q21.3	chr7	97736050	97736597	ag_LACat|PROMOTER	hypomethylated	hypermethylated
CpG: 144	ARPC1B	q22.1	chr7	98971614	98973129	ag_LACat|PROMOTER	hypomethylated	hypermethylated
CpG: 67	GPC2	q22.1	chr7	99768888	99769586	ag_LACat|INSIDE	hypomethylated	hypermethylated
CpG: 47	C7orf51	q22.1	chr7	100091153	100091528	ag_LACat|INSIDE	hypomethylated	hypermethylated
CpG: 83	MOSPD3	q22.1	chr7	100209545	100210629	ag_LACat|PROMOTER	hypermethylated	hypomethylated
CpG: 57	TFR2	q22.1	chr7	100230699	100231321	ag_LACat|INSIDE	hypomethylated	hypermethylated
CpG: 101	POP7	q22.1	chr7	100303066	100304001	ag_LACat|PROMOTER	hypomethylated	hypermethylated
CpG: 122	UFSP1	q22.1	chr7	100486730	100487584	ag_LACat|INSIDE	hypermethylated	hypomethylated
CpG: 66	MOGAT3	q22.1	chr7	100845078	100845599	ag_LACat|PROMOTER	hypomethylated	hypermethylated
CpG: 56	ZNHIT1	q22.1	chr7	100860321	100860986	ag_LACat|PROMOTER	hypomethylated	hypermethylated
CpG: 83	LRWD1	q22.1	chr7	102105358	102105752	ag_LACat|DIVERGENT_PROMOTER	hypomethylated	hypermethylated
CpG: 106	PUS7	q22.3	chr7	105161993	105162945	ag_LACat|INSIDE	hypomethylated	hypermethylated
CpG: 62	TMEM168	q31.1	chr7	112429991	112430587	ag_LACat|INSIDE	hypermethylated	hypomethylated
CpG: 87	FAM3C	q31.31	chr7	121035776	121036678	ag_LACat|INSIDE	hypomethylated	hypermethylated
CpG: 60	C7orf68	q32.1	chr7	128095710	128096160	ag_LACat|PROMOTER	hypomethylated	hypermethylated
CpG: 91	IRF5	q32.1	chr7	128577873	128578763	ag_LACat|PROMOTER	hypomethylated	hypermethylated
CpG: 106	SMO	q32.1	chr7	128828359	128829295	ag_LACat|PROMOTER	hypermethylated	hypomethylated
CpG: 112	ZC3HAV1L	q34	chr7	138720068	138720996	ag_LACat|INSIDE	hypomethylated	hypermethylated
CpG: 36	FAM115A	q35	chr7	143582174	143582593	ag_LACat|INSIDE	hypomethylated	hypermethylated
CpG: 72	ZNF777	q36.1	chr7	149119517	149120351	ag_LACat|DOWNSTREAM	hypomethylated	hypermethylated
CpG: 82	ZNF467	q36.1	chr7	149470298	149471083	ag_LACat|DIVERGENT_PROMOTER	hypermethylated	hypomethylated
CpG: 21	SMARCD3	q36.1	chr7	150948644	150949201	ag_LACat|PROMOTER	hypomethylated	hypermethylated
CpG: 108	WDR86	q36.1	chr7	151078445	151079475	ag_LACat|INSIDE	hypomethylated	hypermethylated
CpG: 51	XRCC2	q36.1	chr7	152372951	152373442	ag_LACat|INSIDE	hypomethylated	hypermethylated
CpG: 92	NOM1	q36.3	chr7	156742404	156743100	ag_LACat|INSIDE	hypomethylated	hypermethylated
CpG: 43	XPO7	p21.3	chr8	21867752	21868172	ag_LACat|DOWNSTREAM	hypomethylated	hypermethylated
CpG: 94	NUDT18	p21.3	chr8	21966496	21967348	ag_LACat|INSIDE	hypomethylated	hypermethylated
CpG: 118	PPP3CC	p21.3	chr8	22298381	22299117	ag_LACat|PROMOTER	hypomethylated	hypermethylated
CpG: 104	SORBS3	p21.3	chr8	22408731	22409123	ag_LACat|PROMOTER	hypomethylated	hypermethylated
CpG: 37	PBK	p21.1	chr8	27695056	27695424	ag_LACat|INSIDE	hypomethylated	hypermethylated
CpG: 91	GSR	p12	chr8	30584804	30585666	ag_LACat|INSIDE	hypomethylated	hypermethylated
CpG: 85	PROSC	p11.23	chr8	37619795	37620806	ag_LACat|PROMOTER	hypomethylated	hypermethylated
CpG: 170	FGFR1	p11.22	chr8	38325213	38326352	ag_LACat|INSIDE	hypomethylated	hypermethylated
CpG: 80	TACC1	p11.22	chr8	38614511	38615245	ag_LACat|INSIDE	hypomethylated	hypermethylated
CpG: 52	GINS4	p11.21	chr8	41386495	41386945	ag_LACat|PROMOTER	hypomethylated	hypermethylated
CpG: 109	PCMTD1	q11.23	chr8	52811233	52812283	ag_LACat|INSIDE	hypermethylated	hypomethylated
CpG: 125	PLAG1	q12.1	chr8	57123596	57124091	ag_LACat|INSIDE	hypermethylated	hypomethylated
CpG: 32	ARMC1	q13.1	chr8	66546028	66546423	ag_LACat|INSIDE	hypomethylated	hypermethylated
CpG: 64	TMEM70	q21.11	chr8	74888430	74888889	ag_LACat|INSIDE	hypomethylated	hypermethylated
CpG: 75	TPD52	q21.13	chr8	81083376	81083996	ag_LACat|INSIDE	hypomethylated	hypermethylated
CpG: 42	C8orf59	q21.2	chr8	86132391	86133047	ag_LACat|INSIDE	hypomethylated	hypermethylated
CpG: 113	PTDSS1	q22.1	chr8	97274004	97274758	ag_LACat|DIVERGENT_PROMOTER	hypermethylated	hypomethylated
CpG: 21	CSMD3	q23.3	chr8	114444804	114445069	ag_LACat|INSIDE	hypermethylated	hypomethylated
CpG: 111	KCNQ3	q24.22	chr8	133492417	133493605	ag_LACat|INSIDE	hypomethylated	hypermethylated
CpG: 79	TRAPPC9	q24.3	chr8	141467365	141467741	ag_LACat|INSIDE	hypomethylated	hypermethylated
CpG: 72	BAI1	q24.3	chr8	143545484	143546190	ag_LACat|INSIDE	hypomethylated	hypermethylated
CpG: 122	TSTA3	q24.3	chr8	144699226	144700496	ag_LACat|INSIDE	hypomethylated	hypermethylated
CpG: 54	PLEC1	q24.3	chr8	145017942	145018354	ag_LACat|PROMOTER	hypomethylated	hypermethylated
CpG: 104	ADCK5	q24.3	chr8	145597461	145598578	ag_LACat|PROMOTER	hypomethylated	hypermethylated
CpG: 153	RECQL4	q24.3	chr8	145742504	145743256	ag_LACat|INSIDE	hypomethylated	hypermethylated
CpG: 125	LRRC14	q24.3	chr8	145747552	145747902	ag_LACat|INSIDE	hypomethylated	hypermethylated
CpG: 74	ZNF251	q24.3	chr8	145980492	145981191	ag_LACat|INSIDE	hypomethylated	hypermethylated
CpG: 81	GLDC	p24.1	chr9	6645050	6645929	ag_LACat|INSIDE	hypermethylated	hypomethylated
CpG: 120	TUSC1	p21.2	chr9	25677492	25678640	ag_LACat|INSIDE	hypomethylated	hypermethylated
CpG: 37	SMU1	p21.1	chr9	33044286	33044553	ag_LACat|INSIDE	hypomethylated	hypermethylated
CpG: 69	ENHO	p13.3	chr9	34522735	34523398	ag_LACat|INSIDE	hypomethylated	hypermethylated
CpG: 53	ARID3C	p13.3	chr9	34623572	34624118	ag_LACat|INSIDE	hypomethylated	hypermethylated
CpG: 56	CCL21	p13.3	chr9	34701306	34701884	ag_LACat|DOWNSTREAM	hypomethylated	hypermethylated
CpG: 55	TMEM8B	p13.3	chr9	35828975	35829307	ag_LACat|DIVERGENT_PROMOTER	hypomethylated	hypermethylated
CpG: 73	RECK	p13.3	chr9	36036755	36037532	ag_LACat|PROMOTER	hypomethylated	hypermethylated
CpG: 76	GNE	p13.3	chr9	36258278	36258839	ag_LACat|INSIDE	hypomethylated	hypermethylated
CpG: 71	GDA	q21.13	chr9	74764252	74764880	ag_LACat|PROMOTER	hypomethylated	hypermethylated
CpG: 108	GNA14	q21.2	chr9	80262432	80263623	ag_LACat|INSIDE	hypomethylated	hypermethylated
CpG: 77	FBP1	q22.32	chr9	97401277	97402057	ag_LACat|INSIDE	hypomethylated	hypermethylated
CpG: 40	C9orf3	q22.32	chr9	97488868	97489191	ag_LACat|PROMOTER	hypomethylated	hypermethylated
CpG: 82	CTSL2	q22.33	chr9	99800840	99801719	ag_LACat|INSIDE	hypomethylated	hypermethylated
CpG: 63	TRIM14	q22.33	chr9	100881118	100881620	ag_LACat|INSIDE	hypomethylated	hypermethylated
CpG: 73	FSD1L	q31.2	chr9	108210041	108210709	ag_LACat|PROMOTER	hypomethylated	hypermethylated
CpG: 49	TAL2	q31.2	chr9	108418401	108418986	ag_LACat|PROMOTER	hypomethylated	hypermethylated
CpG: 36	HDHD3	q32	chr9	116138949	116139244	ag_LACat|PROMOTER	hypomethylated	hypermethylated
CpG: 86	PAPPA	q33.1	chr9	118916707	118917173	ag_LACat|INSIDE	hypermethylated	hypomethylated
CpG: 38	ZBTB26	q33.2	chr9	125693702	125694119	ag_LACat|INSIDE	hypermethylated	hypomethylated
CpG: 47	WDR38	q33.3	chr9	127615388	127615870	ag_LACat|PROMOTER	hypomethylated	hypermethylated
CpG: 55	GOLGA1	q33.3	chr9	127703185	127703668	ag_LACat|INSIDE	hypomethylated	hypermethylated
CpG: 71	ZBTB43	q33.3	chr9	129567108	129567820	ag_LACat|PROMOTER	hypomethylated	hypermethylated
CpG: 68	TOR2A	q34.11	chr9	130497275	130497892	ag_LACat|INSIDE	hypomethylated	hypermethylated
CpG: 43	PIP5KL1	q34.11	chr9	130683971	130684392	ag_LACat|INSIDE	hypomethylated	hypermethylated
CpG: 55	PIP5KL1	q34.11	chr9	130692961	130693375	ag_LACat|PROMOTER	hypomethylated	hypermethylated
CpG: 144	LOC389791	q34.11	chr9	130890825	130891068	ag_LACat|INSIDE	hypomethylated	hypermethylated
CpG: 82	SLC27A4	q34.11	chr9	131102491	131103267	ag_LACat|PROMOTER	hypermethylated	hypomethylated
CpG: 84	WDR34	q34.11	chr9	131418935	131419350	ag_LACat|INSIDE	hypomethylated	hypermethylated
CpG: 58	ZDHHC12	q34.11	chr9	131486203	131486767	ag_LACat|INSIDE	hypomethylated	hypermethylated
CpG: 51	C9orf114	q34.11	chr9	131591725	131592227	ag_LACat|INSIDE	hypomethylated	hypermethylated
CpG: 106	ASB6	q34.11	chr9	132403961	132404630	ag_LACat|INSIDE	hypomethylated	hypermethylated
CpG: 81	TOR1B	q34.11	chr9	132565454	132566043	ag_LACat|INSIDE	hypomethylated	hypermethylated
CpG: 73	REXO4	q34.2	chr9	136282730	136283435	ag_LACat|INSIDE	hypomethylated	hypermethylated
CpG: 110	COL5A1	q34.3	chr9	137533385	137534430	ag_LACat|PROMOTER	hypomethylated	hypermethylated
CpG: 31	OLFM1	q34.3	chr9	137980427	137980803	ag_LACat|INSIDE	hypermethylated	hypomethylated
CpG: 189	MRPS2	q34.3	chr9	138392334	138393237	ag_LACat|DIVERGENT_PROMOTER	hypomethylated	hypermethylated
CpG: 56	KCNT1	q34.3	chr9	138606454	138606893	ag_LACat|INSIDE	hypomethylated	hypermethylated
CpG: 174	NACC2	q34.3	chr9	138985827	138987838	ag_LACat|INSIDE	hypomethylated	hypermethylated
CpG: 127	DNLZ	q34.3	chr9	139257799	139258289	ag_LACat|INSIDE	hypomethylated	hypermethylated
CpG: 88	LCNL1	q34.3	chr9	139879492	139880230	ag_LACat|INSIDE	hypomethylated	hypermethylated
CpG: 132	C9orf140	q34.3	chr9	139964134	139965322	ag_LACat|INSIDE	hypomethylated	hypermethylated
CpG: 112	DPP7	q34.3	chr9	140008355	140009493	ag_LACat|INSIDE	hypomethylated	hypermethylated
CpG: 65	GRIN1	q34.3	chr9	140051125	140051682	ag_LACat|INSIDE	hypomethylated	hypermethylated
CpG: 131	CUGBP2	p14	chr10	11059391	11060094	ag_LACat|PROMOTER	hypermethylated	hypomethylated
CpG: 65	DHTKD1	p14	chr10	12110697	12111264	ag_LACat|PROMOTER	hypomethylated	hypermethylated
CpG: 49	TRDMT1	p13	chr10	17243320	17243754	ag_LACat|INSIDE	hypermethylated	hypomethylated
CpG: 112	PTPLA	p12.33	chr10	17658673	17659679	ag_LACat|INSIDE	hypomethylated	hypermethylated
CpG: 87	GJD4	p11.21	chr10	35896475	35897324	ag_LACat|INSIDE	hypomethylated	hypermethylated
CpG: 64	BMS1	q11.21	chr10	43278050	43278452	ag_LACat|INSIDE	hypomethylated	hypermethylated
CpG: 85	ZNF487	q11.21	chr10	43931943	43932861	ag_LACat|PROMOTER	hypomethylated	hypermethylated
CpG: 51	ZNF485	q11.21	chr10	44101786	44102344	ag_LACat|PROMOTER	hypomethylated	hypermethylated
CpG: 79	ANTXRL	q11.22	chr10	47655682	47656416	ag_LACat|PROMOTER	hypomethylated	hypermethylated
CpG: 169	STOX1	q21.3	chr10	70586903	70588228	ag_LACat|PROMOTER	hypomethylated	hypermethylated
CpG: 38	SUPV3L1	q22.1	chr10	70939906	70940339	ag_LACat|PROMOTER	hypermethylated	hypomethylated
CpG: 67	AIFM2	q22.1	chr10	71892067	71892854	ag_LACat|INSIDE	hypomethylated	hypermethylated
CpG: 60	SAR1A	q22.1	chr10	71929982	71930615	ag_LACat|INSIDE	hypermethylated	hypomethylated
CpG: 55	UNC5B	q22.1	chr10	72977189	72977750	ag_LACat|INSIDE	hypermethylated	hypomethylated
CpG: 40	PSAP	q22.1	chr10	73610786	73611146	ag_LACat|INSIDE	hypomethylated	hypermethylated
CpG: 106	CHST3	q22.1	chr10	73723773	73724792	ag_LACat|PROMOTER	hypomethylated	hypermethylated
CpG: 33	CH25H	q23.31	chr10	90967500	90967915	ag_LACat|PROMOTER	hypomethylated	hypermethylated
CpG: 87	IFIT5	q23.31	chr10	91174477	91175165	ag_LACat|INSIDE	hypomethylated	hypermethylated
CpG: 103	RBP4	q23.33	chr10	95360419	95361362	ag_LACat|INSIDE	hypomethylated	hypermethylated
CpG: 142	TBC1D12	q23.33	chr10	96162003	96163210	ag_LACat|PROMOTER	hypomethylated	hypermethylated
CpG: 69	C10orf131	q24.1	chr10	97667253	97667961	ag_LACat|PROMOTER	hypomethylated	hypermethylated
CpG: 32	CWF19L1	q24.31	chr10	102027068	102027474	ag_LACat|INSIDE	hypomethylated	hypermethylated
CpG: 58	HIF1AN	q24.31	chr10	102321819	102322316	ag_LACat|DOWNSTREAM	hypomethylated	hypermethylated
CpG: 83	PAX2	q24.31	chr10	102498698	102499624	ag_LACat|PROMOTER	hypermethylated	hypomethylated
CpG: 39	PAX2	q24.31	chr10	102501687	102502214	ag_LACat|PROMOTER	hypermethylated	hypomethylated
CpG: 72	C10orf76	q24.32	chr10	103815458	103816122	ag_LACat|INSIDE	hypomethylated	hypermethylated
CpG: 48	TAF5	q24.33	chr10	105128028	105128444	ag_LACat|INSIDE	hypomethylated	hypermethylated
CpG: 74	SH3PXD2A	q24.33	chr10	105452355	105453249	ag_LACat|INSIDE	hypomethylated	hypermethylated
CpG: 47	GSTO2	q25.1	chr10	106028554	106029010	ag_LACat|PROMOTER	hypomethylated	hypermethylated
CpG: 60	KCNK18	q25.3	chr10	118976099	118976674	ag_LACat|DOWNSTREAM	hypomethylated	hypermethylated
CpG: 59	PSTK	q26.13	chr10	124739805	124740220	ag_LACat|INSIDE	hypomethylated	hypermethylated
CpG: 109	PTPRE	q26.2	chr10	129705422	129706268	ag_LACat|INSIDE	hypomethylated	hypermethylated
CpG: 183	TCERG1L	q26.3	chr10	133109196	133111060	ag_LACat|INSIDE	hypomethylated	hypermethylated
CpG: 199	STK32C	q26.3	chr10	134120499	134122383	ag_LACat|INSIDE	hypomethylated	hypermethylated
CpG: 79	MTG1	q26.3	chr10	135207477	135207928	ag_LACat|PROMOTER	hypomethylated	hypermethylated
CpG: 137	PTDSS2	p15.5	chr11	450078	451174	ag_LACat|DIVERGENT_PROMOTER	hypomethylated	hypermethylated
CpG: 65	EPS8L2	p15.5	chr11	720570	721373	ag_LACat|INSIDE	hypomethylated	hypermethylated
CpG: 130	LOC255512	p15.5	chr11	1331018	1331488	ag_LACat|INSIDE	hypomethylated	hypermethylated
CpG: 170	BRSK2	p15.5	chr11	1410085	1412334	ag_LACat|PROMOTER	hypomethylated	hypermethylated
CpG: 47	SLC22A18	p15.4	chr11	2923393	2923679	ag_LACat|PROMOTER	hypomethylated	hypermethylated
CpG: 105	RRAS2	p15.2	chr11	14379838	14380708	ag_LACat|INSIDE	hypomethylated	hypermethylated
CpG: 73	LDLRAD3	p13	chr11	35965883	35966438	ag_LACat|INSIDE	hypomethylated	hypermethylated
CpG: 52	SYT13	p11.2	chr11	45307410	45307938	ag_LACat|INSIDE	hypomethylated	hypermethylated
CpG: 87	CUGBP1	p11.2	chr11	47573885	47574881	ag_LACat|INSIDE	hypomethylated	hypermethylated
CpG: 19	YPEL4	q12.1	chr11	57414429	57414707	ag_LACat|INSIDE	hypermethylated	hypomethylated
CpG: 99	ATL3	q13.1	chr11	63438279	63439321	ag_LACat|INSIDE	hypomethylated	hypermethylated
CpG: 173	C11orf95	q13.1	chr11	63535613	63537407	ag_LACat|INSIDE	hypomethylated	hypermethylated
CpG: 85	OTUB1	q13.1	chr11	63753388	63754425	ag_LACat|INSIDE	hypomethylated	hypermethylated
CpG: 121	MACROD1	q13.1	chr11	63933033	63934106	ag_LACat|INSIDE	hypomethylated	hypermethylated
CpG: 97	VEGFB	q13.1	chr11	64001734	64002738	ag_LACat|PROMOTER	hypomethylated	hypermethylated
CpG: 90	MEN1	q13.1	chr11	64577255	64578337	ag_LACat|INSIDE	hypomethylated	hypermethylated
CpG: 21	MAP3K11	q13.1	chr11	65381571	65381904	ag_LACat|INSIDE	hypermethylated	hypomethylated
CpG: 78	RNASEH2C	q13.1	chr11	65487624	65488298	ag_LACat|INSIDE	hypomethylated	hypermethylated
CpG: 101	B3GNT1	q13.2	chr11	66114516	66115466	ag_LACat|INSIDE	hypomethylated	hypermethylated
CpG: 26	POLD4	q13.2	chr11	67120817	67121264	ag_LACat|INSIDE	hypomethylated	hypermethylated
CpG: 80	RAD9A	q13.2	chr11	67159166	67160015	ag_LACat|PROMOTER	hypomethylated	hypermethylated
CpG: 58	TMEM134	q13.2	chr11	67236382	67236919	ag_LACat|INSIDE	hypomethylated	hypermethylated
CpG: 54	CPT1A	q13.3	chr11	68611221	68611794	ag_LACat|PROMOTER	hypomethylated	hypermethylated
CpG: 85	IGHMBP2	q13.3	chr11	68671355	68672011	ag_LACat|INSIDE	hypomethylated	hypermethylated
CpG: 58	ORAOV1	q13.3	chr11	69489776	69490292	ag_LACat|INSIDE	hypomethylated	hypermethylated
CpG: 36	PHOX2A	q13.4	chr11	71952134	71952540	ag_LACat|INSIDE	hypomethylated	hypermethylated
CpG: 62	PLEKHB1	q13.4	chr11	73371785	73372558	ag_LACat|INSIDE	hypermethylated	hypomethylated
CpG: 49	POLD3	q13.4	chr11	74303505	74303964	ag_LACat|PROMOTER	hypermethylated	hypomethylated
CpG: 58	SERPINH1	q13.5	chr11	75272966	75273619	ag_LACat|PROMOTER	hypermethylated	hypomethylated
CpG: 64	WNT11	q13.5	chr11	75917274	75917943	ag_LACat|INSIDE	hypomethylated	hypermethylated
CpG: 35	TSKU	q13.5	chr11	76510263	76510674	ag_LACat|DOWNSTREAM	hypomethylated	hypermethylated
CpG: 59	PCF11	q14.1	chr11	82867921	82868597	ag_LACat|PROMOTER	hypermethylated	hypomethylated
CpG: 54	CCDC83	q14.1	chr11	85565878	85566454	ag_LACat|PROMOTER	hypomethylated	hypermethylated
CpG: 53	BACE1	q23.3	chr11	117186579	117187007	ag_LACat|INSIDE	hypomethylated	hypermethylated
CpG: 59	FXYD6	q23.3	chr11	117747083	117747683	ag_LACat|INSIDE	hypomethylated	hypermethylated
CpG: 62	IL10RA	q23.3	chr11	117856668	117857258	ag_LACat|PROMOTER	hypomethylated	hypermethylated
CpG: 55	SIAE	q24.2	chr11	124543340	124543738	ag_LACat|INSIDE	hypomethylated	hypermethylated
CpG: 46	CCDC15	q24.2	chr11	124823841	124824325	ag_LACat|PROMOTER	hypomethylated	hypermethylated
CpG: 113	ADAMTS8	q24.3	chr11	130297370	130298541	ag_LACat|INSIDE	hypomethylated	hypermethylated
CpG: 109	OPCML	q25	chr11	132813519	132814376	ag_LACat|PROMOTER	hypomethylated	hypermethylated
CpG: 77	JAM3	q25	chr11	133938961	133939623	ag_LACat|INSIDE	hypomethylated	hypermethylated
CpG: 47	NINJ2	p13.33	chr12	752235	752675	ag_LACat|INSIDE	hypermethylated	hypomethylated
CpG: 125	CACNA2D4	p13.33	chr12	1905327	1906726	ag_LACat|INSIDE	hypermethylated	hypomethylated
CpG: 70	NOP2	p13.31	chr12	6676966	6677697	ag_LACat|INSIDE	hypomethylated	hypermethylated
CpG: 41	COPS7A	p13.31	chr12	6833064	6833452	ag_LACat|PROMOTER	hypermethylated	hypomethylated
CpG: 89	TPI1	p13.31	chr12	6976437	6977373	ag_LACat|PROMOTER	hypermethylated	hypomethylated
CpG: 45	ETV6	p13.2	chr12	11801823	11802237	ag_LACat|PROMOTER	hypermethylated	hypomethylated
CpG: 65	PLBD1	p13.1	chr12	14720266	14721069	ag_LACat|INSIDE	hypomethylated	hypermethylated
CpG: 46	CMAS	p12.1	chr12	22199202	22199633	ag_LACat|INSIDE	hypomethylated	hypermethylated
CpG: 40	MED21	p11.23	chr12	27175394	27175801	ag_LACat|DIVERGENT_PROMOTER	hypomethylated	hypermethylated
CpG: 68	TSPAN11	p11.21	chr12	31079213	31079720	ag_LACat|PROMOTER	hypomethylated	hypermethylated
CpG: 68	LRRK2	q12	chr12	40618436	40618906	ag_LACat|PROMOTER	hypomethylated	hypermethylated
CpG: 40	FAIM2	q13.12	chr12	50297543	50297983	ag_LACat|INSIDE	hypomethylated	hypermethylated
CpG: 38	TFCP2	q13.13	chr12	51566679	51567110	ag_LACat|PROMOTER	hypomethylated	hypermethylated
CpG: 109	FIGNL2	q13.13	chr12	52207928	52208834	ag_LACat|DOWNSTREAM	hypomethylated	hypermethylated
CpG: 63	KRT86	q13.13	chr12	52701937	52702439	ag_LACat|INSIDE	hypomethylated	hypermethylated
CpG: 62	SPRYD3	q13.13	chr12	53472940	53473493	ag_LACat|INSIDE	hypomethylated	hypermethylated
CpG: 37	RAB5B	q13.2	chr12	56367601	56368130	ag_LACat|PROMOTER	hypermethylated	hypomethylated
CpG: 23	RNF41	q13.3	chr12	56615480	56615792	ag_LACat|INSIDE	hypermethylated	hypomethylated
CpG: 28	MARS	q13.3	chr12	57881736	57882072	ag_LACat|DIVERGENT_PROMOTER	hypomethylated	hypermethylated
CpG: 67	B4GALNT1	q13.3	chr12	58021310	58022016	ag_LACat|INSIDE	hypomethylated	hypermethylated
CpG: 100	XPOT	q14.2	chr12	64797909	64798978	ag_LACat|PROMOTER	hypomethylated	hypermethylated
CpG: 88	MSRB3	q14.3	chr12	65672412	65672938	ag_LACat|PROMOTER	hypomethylated	hypermethylated
CpG: 67	IRAK3	q14.3	chr12	66582646	66583190	ag_LACat|PROMOTER	hypomethylated	hypermethylated
CpG: 53	FRS2	q15	chr12	69864000	69864472	ag_LACat|PROMOTER	hypomethylated	hypermethylated
CpG: 137	LOC100128191	q23.1	chr12	98909736	98910277	ag_LACat|INSIDE	hypomethylated	hypermethylated
CpG: 118	DRAM1	q23.2	chr12	102270725	102271647	ag_LACat|PROMOTER	hypermethylated	hypomethylated
CpG: 56	EID3	q23.3	chr12	104697351	104697922	ag_LACat|PROMOTER	hypomethylated	hypermethylated
CpG: 57	POLR3B	q23.3	chr12	106751416	106751991	ag_LACat|PROMOTER	hypomethylated	hypermethylated
CpG: 64	GLTP	q24.11	chr12	110318149	110318730	ag_LACat|INSIDE	hypomethylated	hypermethylated
CpG: 118	TMEM233	q24.23	chr12	120031503	120033245	ag_LACat|INSIDE	hypomethylated	hypermethylated
CpG: 144	MPHOSPH9	q24.31	chr12	123634828	123636029	ag_LACat|DOWNSTREAM	hypomethylated	hypermethylated
CpG: 135	RILPL1	q24.31	chr12	124017605	124018928	ag_LACat|INSIDE	hypomethylated	hypermethylated
CpG: 84	SCARB1	q24.31	chr12	125347788	125348441	ag_LACat|INSIDE	hypomethylated	hypermethylated
CpG: 35	DHX37	q24.31	chr12	125473422	125473862	ag_LACat|INSIDE	hypomethylated	hypermethylated
CpG: 88	MGC16384	q24.33	chr12	129307961	129308342	ag_LACat|PROMOTER	hypomethylated	hypermethylated
CpG: 82	ATP12A	q12.12	chr13	25254449	25255067	ag_LACat|PROMOTER	hypomethylated	hypermethylated
CpG: 106	ATP8A2	q12.13	chr13	25945997	25946918	ag_LACat|PROMOTER	hypomethylated	hypermethylated
CpG: 85	C13orf33	q12.3	chr13	31480269	31481090	ag_LACat|PROMOTER	hypomethylated	hypermethylated
CpG: 62	PHF11	q14.2	chr13	50070031	50070697	ag_LACat|PROMOTER	hypomethylated	hypermethylated
CpG: 96	FBXL3	q22.3	chr13	77600525	77601313	ag_LACat|INSIDE	hypermethylated	hypomethylated
CpG: 34	TM9SF2	q32.3	chr13	100150681	100151065	ag_LACat|PROMOTER	hypomethylated	hypermethylated
CpG: 201	SOX1	q34	chr13	112726307	112728429	ag_LACat|DOWNSTREAM	hypermethylated	hypomethylated
CpG: 71	TUBGCP3	q34	chr13	113242186	113242555	ag_LACat|INSIDE	hypomethylated	hypermethylated
CpG: 68	FLJ10357	q11.2	chr14	21537975	21538666	ag_LACat|PROMOTER	hypomethylated	hypermethylated
CpG: 64	REM2	q11.2	chr14	23355846	23356449	ag_LACat|INSIDE	hypomethylated	hypermethylated
CpG: 87	LRRC16B	q11.2	chr14	24521057	24521819	ag_LACat|PROMOTER	hypomethylated	hypermethylated
CpG: 72	PSME1	q12	chr14	24605067	24605742	ag_LACat|PROMOTER	hypomethylated	hypermethylated
CpG: 33	RIPK3	q12	chr14	24808664	24809032	ag_LACat|INSIDE	hypomethylated	hypermethylated
CpG: 122	PRKD1	q12	chr14	30396222	30397400	ag_LACat|INSIDE	hypomethylated	hypermethylated
CpG: 148	ARF6	q21.3	chr14	50359323	50360748	ag_LACat|PROMOTER	hypomethylated	hypermethylated
CpG: 115	GPR137C	q22.1	chr14	53019712	53020231	ag_LACat|DIVERGENT_PROMOTER	hypermethylated	hypomethylated
CpG: 78	STYX	q22.1	chr14	53196581	53197433	ag_LACat|PROMOTER	hypomethylated	hypermethylated
CpG: 137	FERMT2	q22.1	chr14	53417122	53418370	ag_LACat|INSIDE	hypermethylated	hypomethylated
CpG: 54	FLJ43390	q23.2	chr14	62583731	62584323	ag_LACat|PROMOTER	hypermethylated	hypomethylated
CpG: 53	FAM164C	q24.3	chr14	75536005	75536382	ag_LACat|DIVERGENT_PROMOTER	hypomethylated	hypermethylated
CpG: 75	TGFB3	q24.3	chr14	76448633	76449342	ag_LACat|DIVERGENT_PROMOTER	hypermethylated	hypomethylated
CpG: 116	NGB	q24.3	chr14	77736729	77737713	ag_LACat|INSIDE	hypomethylated	hypermethylated
CpG: 37	SPATA7	q31.3	chr14	88851898	88852316	ag_LACat|PROMOTER	hypermethylated	hypomethylated
CpG: 84	VRK1	q32.2	chr14	97263600	97264258	ag_LACat|PROMOTER	hypomethylated	hypermethylated
CpG: 108	ANKRD9	q32.31	chr14	102983002	102983910	ag_LACat|PROMOTER	hypomethylated	hypermethylated
CpG: 280	CKB	q32.32	chr14	103987099	103989840	ag_LACat|INSIDE	hypomethylated	hypermethylated
CpG: 95	INF2	q32.33	chr14	105155577	105156549	ag_LACat|PROMOTER	hypomethylated	hypermethylated
CpG: 87	ADSSL1	q32.33	chr14	105189910	105190636	ag_LACat|PROMOTER	hypomethylated	hypermethylated
CpG: 125	SIVA1	q32.33	chr14	105218996	105220014	ag_LACat|PROMOTER	hypomethylated	hypermethylated
CpG: 128	ZBTB42	q32.33	chr14	105266389	105267846	ag_LACat|DIVERGENT_PROMOTER	hypomethylated	hypermethylated
CpG: 81	C14orf79	q32.33	chr14	105452065	105452516	ag_LACat|DIVERGENT_PROMOTER	hypomethylated	hypermethylated
CpG: 210	C14orf80	q32.33	chr14	105956130	105958191	ag_LACat|PROMOTER	hypomethylated	hypermethylated
CpG: 146	OCA2	q13.1	chr15	28351658	28353090	ag_LACat|PROMOTER	hypomethylated	hypermethylated
CpG: 110	RYR3	q14	chr15	33603038	33604025	ag_LACat|PROMOTER	hypermethylated	hypomethylated
CpG: 155	GOLGA8B	q14	chr15	34875158	34876402	ag_LACat|INSIDE	hypomethylated	hypermethylated
CpG: 67	RHOV	q15.1	chr15	41165841	41166507	ag_LACat|INSIDE	hypomethylated	hypermethylated
CpG: 88	RTF1	q15.1	chr15	41708938	41709986	ag_LACat|PROMOTER	hypomethylated	hypermethylated
CpG: 52	TYRO3	q15.1	chr15	41877426	41877845	ag_LACat|DOWNSTREAM	hypomethylated	hypermethylated
CpG: 40	SNAP23	q15.1	chr15	42782968	42783371	ag_LACat|PROMOTER	hypermethylated	hypomethylated
CpG: 29	MFAP1	q15.3	chr15	44116651	44117079	ag_LACat|INSIDE	hypomethylated	hypermethylated
CpG: 76	SHF	q21.1	chr15	45458807	45459585	ag_LACat|DOWNSTREAM	hypomethylated	hypermethylated
CpG: 65	SPPL2A	q21.2	chr15	51057636	51058123	ag_LACat|INSIDE	hypermethylated	hypomethylated
CpG: 98	MAPK6	q21.2	chr15	52311226	52312157	ag_LACat|PROMOTER	hypomethylated	hypermethylated
CpG: 79	MYO5C	q21.2	chr15	52587328	52588067	ag_LACat|INSIDE	hypomethylated	hypermethylated
CpG: 37	DYX1C1	q21.3	chr15	55790304	55790779	ag_LACat|INSIDE	hypomethylated	hypermethylated
CpG: 51	GTF2A2	q22.2	chr15	59949359	59949845	ag_LACat|INSIDE	hypomethylated	hypermethylated
CpG: 93	APH1B	q22.2	chr15	63569338	63570133	ag_LACat|PROMOTER	hypermethylated	hypomethylated
CpG: 25	TRIP4	q22.31	chr15	64679887	64680170	ag_LACat|DIVERGENT_PROMOTER	hypomethylated	hypermethylated
CpG: 41	OAZ2	q22.31	chr15	64995222	64995642	ag_LACat|INSIDE	hypomethylated	hypermethylated
CpG: 94	PTPLAD1	q22.31	chr15	65822669	65823529	ag_LACat|PROMOTER	hypomethylated	hypermethylated
CpG: 26	GRAMD2	q23	chr15	72476658	72476997	ag_LACat|INSIDE	hypomethylated	hypermethylated
CpG: 29	HCN4	q24.1	chr15	73611160	73611422	ag_LACat|DOWNSTREAM	hypomethylated	hypermethylated
CpG: 122	C15orf59	q24.1	chr15	74044570	74045909	ag_LACat|PROMOTER	hypomethylated	hypermethylated
CpG: 52	SCAMP2	q24.1	chr15	75165353	75165841	ag_LACat|INSIDE	hypomethylated	hypermethylated
CpG: 92	DNM1P35	q24.2	chr15	76030668	76031573	ag_LACat|INSIDE	hypomethylated	hypermethylated
CpG: 66	STARD5	q25.1	chr15	81616235	81616979	ag_LACat|INSIDE	hypomethylated	hypermethylated
CpG: 87	AP3B2	q25.2	chr15	83348858	83349816	ag_LACat|INSIDE	hypomethylated	hypermethylated
CpG: 50	NMB	q25.3	chr15	85201161	85201692	ag_LACat|INSIDE	hypomethylated	hypermethylated
CpG: 64	MFGE8	q26.1	chr15	89456256	89456772	ag_LACat|INSIDE	hypomethylated	hypermethylated
CpG: 46	PEX11A	q26.1	chr15	90233521	90233957	ag_LACat|INSIDE	hypomethylated	hypermethylated
CpG: 74	ZNF710	q26.1	chr15	90545397	90545948	ag_LACat|INSIDE	hypomethylated	hypermethylated
CpG: 65	SEMA4B	q26.1	chr15	90727895	90728595	ag_LACat|PROMOTER	hypomethylated	hypermethylated
CpG: 34	TTLL13	q26.1	chr15	90792573	90792928	ag_LACat|PROMOTER	hypomethylated	hypermethylated
CpG: 90	IQGAP1	q26.1	chr15	90931116	90932047	ag_LACat|PROMOTER	hypomethylated	hypermethylated
CpG: 112	CRTC3	q26.1	chr15	91072659	91074005	ag_LACat|PROMOTER	hypomethylated	hypermethylated
CpG: 115	RGMA	q26.1	chr15	93615649	93617180	ag_LACat|INSIDE	hypomethylated	hypermethylated
CpG: 168	CHSY1	q26.3	chr15	101791108	101792726	ag_LACat|INSIDE	hypomethylated	hypermethylated
CpG: 150	HBQ1	p13.3	chr16	230656	231735	ag_LACat|INSIDE	hypomethylated	hypermethylated
CpG: 164	FBXL16	p13.3	chr16	743884	745923	ag_LACat|INSIDE	hypomethylated	hypermethylated
CpG: 257	HAGHL	p13.3	chr16	776708	779375	ag_LACat|DIVERGENT_PROMOTER	hypomethylated	hypermethylated
CpG: 84	NARFL	p13.3	chr16	790718	791316	ag_LACat|INSIDE	hypomethylated	hypermethylated
CpG: 113	LMF1	p13.3	chr16	1020294	1021308	ag_LACat|INSIDE	hypomethylated	hypermethylated
CpG: 133	SNORA64	p13.3	chr16	2014180	2014761	ag_LACat|PROMOTER	hypomethylated	hypermethylated
CpG: 72	MLST8	p13.3	chr16	2255238	2255725	ag_LACat|DIVERGENT_PROMOTER	hypomethylated	hypermethylated
CpG: 154	ATP6V0C	p13.3	chr16	2563401	2564894	ag_LACat|PROMOTER	hypomethylated	hypermethylated
CpG: 98	CEMP1	p13.3	chr16	2581715	2582619	ag_LACat|DIVERGENT_PROMOTER	hypomethylated	hypermethylated
CpG: 116	FLYWCH1	p13.3	chr16	2954135	2955528	ag_LACat|PROMOTER	hypomethylated	hypermethylated
CpG: 54	CLUAP1	p13.3	chr16	3550793	3551204	ag_LACat|DIVERGENT_PROMOTER	hypomethylated	hypermethylated
CpG: 69	HMOX2	p13.3	chr16	4526423	4526940	ag_LACat|INSIDE	hypomethylated	hypermethylated
CpG: 97	CARHSP1	p13.2	chr16	8962134	8963166	ag_LACat|INSIDE	hypomethylated	hypermethylated
CpG: 202	SOCS1	p13.13	chr16	11348517	11350671	ag_LACat|INSIDE	hypomethylated	hypermethylated
CpG: 61	C16orf75	p13.13	chr16	11439172	11439714	ag_LACat|PROMOTER	hypomethylated	hypermethylated
CpG: 33	PARN	p13.12	chr16	14723614	14723992	ag_LACat|INSIDE	hypomethylated	hypermethylated
CpG: 72	NDE1	p13.11	chr16	15743715	15744410	ag_LACat|PROMOTER	hypomethylated	hypermethylated
CpG: 101	EARS2	p12.2	chr16	23568426	23568798	ag_LACat|INSIDE	hypomethylated	hypermethylated
CpG: 86	CHP2	p12.2	chr16	23765928	23766856	ag_LACat|INSIDE	hypomethylated	hypermethylated
CpG: 30	C16orf92	p11.2	chr16	30032802	30033083	ag_LACat|PROMOTER	hypomethylated	hypermethylated
CpG: 52	ALDOA	p11.2	chr16	30064206	30064577	ag_LACat|PROMOTER	hypomethylated	hypermethylated
CpG: 38	YPEL3	p11.2	chr16	30107510	30107866	ag_LACat|PROMOTER	hypomethylated	hypermethylated
CpG: 62	ZNF771	p11.2	chr16	30411438	30412058	ag_LACat|PROMOTER	hypomethylated	hypermethylated
CpG: 71	ZNF771	p11.2	chr16	30418616	30419272	ag_LACat|PROMOTER	hypomethylated	hypermethylated
CpG: 77	ZNF689	p11.2	chr16	30620966	30621804	ag_LACat|INSIDE	hypomethylated	hypermethylated
CpG: 143	FBXL19	p11.2	chr16	30935337	30935790	ag_LACat|DIVERGENT_PROMOTER	hypomethylated	hypermethylated
CpG: 103	SETD6	q21	chr16	58549016	58549940	ag_LACat|PROMOTER	hypomethylated	hypermethylated
CpG: 68	CES8	q22.1	chr16	67034455	67035327	ag_LACat|INSIDE	hypomethylated	hypermethylated
CpG: 146	ZDHHC1	q22.1	chr16	67428372	67428968	ag_LACat|INSIDE	hypomethylated	hypermethylated
CpG: 117	SLC7A6	q22.1	chr16	68298039	68298949	ag_LACat|PROMOTER	hypomethylated	hypermethylated
CpG: 49	ZFP90	q22.1	chr16	68563771	68564321	ag_LACat|PROMOTER	hypomethylated	hypermethylated
CpG: 93	VPS4A	q22.1	chr16	69345400	69345920	ag_LACat|INSIDE	hypomethylated	hypermethylated
CpG: 26	CYB5B	q22.1	chr16	69458230	69458667	ag_LACat|PROMOTER	hypomethylated	hypermethylated
CpG: 39	DDX19A	q22.1	chr16	70380586	70380985	ag_LACat|PROMOTER	hypomethylated	hypermethylated
CpG: 50	DHODH	q22.2	chr16	72042304	72042856	ag_LACat|DIVERGENT_PROMOTER	hypomethylated	hypermethylated
CpG: 71	WDR59	q23.1	chr16	75018442	75019265	ag_LACat|INSIDE	hypomethylated	hypermethylated
CpG: 47	ADAT1	q23.1	chr16	75656881	75657344	ag_LACat|INSIDE	hypomethylated	hypermethylated
CpG: 58	TAF1C	q24.1	chr16	84220241	84220808	ag_LACat|INSIDE	hypomethylated	hypermethylated
CpG: 77	FOXL1	q24.1	chr16	86609459	86610511	ag_LACat|PROMOTER	hypomethylated	hypermethylated
CpG: 71	KLHDC4	q24.2	chr16	87799126	87799739	ag_LACat|INSIDE	hypomethylated	hypermethylated
CpG: 101	IL17C	q24.3	chr16	88700428	88701597	ag_LACat|PROMOTER	hypomethylated	hypermethylated
CpG: 97	RNF166	q24.3	chr16	88772202	88772655	ag_LACat|PROMOTER	hypomethylated	hypermethylated
CpG: 85	ACSF3	q24.3	chr16	89160031	89160749	ag_LACat|PROMOTER	hypomethylated	hypermethylated
CpG: 96	ZNF778	q24.3	chr16	89283838	89284594	ag_LACat|PROMOTER	hypomethylated	hypermethylated
CpG: 85	CDK10	q24.3	chr16	89752923	89753659	ag_LACat|PROMOTER	hypomethylated	hypermethylated
CpG: 115	FANCA	q24.3	chr16	89882366	89883321	ag_LACat|INSIDE	hypomethylated	hypermethylated
CpG: 122	ABR	p13.3	chr17	1011824	1013007	ag_LACat|INSIDE	hypomethylated	hypermethylated
CpG: 67	BHLHA9	p13.3	chr17	1171367	1171890	ag_LACat|PROMOTER	hypomethylated	hypermethylated
CpG: 60	DPH1	p13.3	chr17	1933130	1933885	ag_LACat|DIVERGENT_PROMOTER	hypomethylated	hypermethylated
CpG: 80	OVCA2	p13.3	chr17	1945012	1945574	ag_LACat|PROMOTER	hypomethylated	hypermethylated
CpG: 81	SMG6	p13.3	chr17	2206482	2206995	ag_LACat|INSIDE	hypomethylated	hypermethylated
CpG: 26	METT10D	p13.3	chr17	2415107	2415400	ag_LACat|INSIDE	hypermethylated	hypomethylated
CpG: 104	ATP2A3	p13.2	chr17	3867139	3868012	ag_LACat|INSIDE	hypermethylated	hypomethylated
CpG: 140	ZZEF1	p13.2	chr17	4045871	4046294	ag_LACat|INSIDE	hypomethylated	hypermethylated
CpG: 74	ANKFY1	p13.2	chr17	4166693	4167384	ag_LACat|INSIDE	hypomethylated	hypermethylated
CpG: 124	SMTNL2	p13.2	chr17	4487457	4488445	ag_LACat|PROMOTER	hypomethylated	hypermethylated
CpG: 100	ARRB2	p13.2	chr17	4613435	4614338	ag_LACat|DIVERGENT_PROMOTER	hypomethylated	hypermethylated
CpG: 20	PSMB6	p13.2	chr17	4699356	4699653	ag_LACat|PROMOTER	hypomethylated	hypermethylated
CpG: 70	ZFP3	p13.2	chr17	4981336	4981988	ag_LACat|PROMOTER	hypomethylated	hypermethylated
CpG: 78	ZFP3	p13.2	chr17	5000325	5001104	ag_LACat|DOWNSTREAM	hypomethylated	hypermethylated
CpG: 49	FBXO39	p13.1	chr17	6679180	6679654	ag_LACat|PROMOTER	hypomethylated	hypermethylated
CpG: 56	RANGRF	p13.1	chr17	8191865	8192503	ag_LACat|PROMOTER	hypomethylated	hypermethylated
CpG: 156	GAS7	p13.1	chr17	10101054	10102393	ag_LACat|INSIDE	hypomethylated	hypermethylated
CpG: 76	TMEM220	p13.1	chr17	10632776	10633528	ag_LACat|INSIDE	hypomethylated	hypermethylated
CpG: 141	C17orf39	p11.2	chr17	17942618	17943528	ag_LACat|INSIDE	hypermethylated	hypomethylated
CpG: 52	FLII	p11.2	chr17	18161827	18162262	ag_LACat|INSIDE	hypomethylated	hypermethylated
CpG: 152	ULK2	p11.2	chr17	19770330	19771465	ag_LACat|INSIDE	hypomethylated	hypermethylated
CpG: 88	GIT1	q11.2	chr17	27915709	27916917	ag_LACat|INSIDE	hypermethylated	hypomethylated
CpG: 65	TMEM132E	q12	chr17	32953209	32953611	ag_LACat|INSIDE	hypomethylated	hypermethylated
CpG: 107	SRCIN1	q12	chr17	36717713	36718580	ag_LACat|INSIDE	hypomethylated	hypermethylated
CpG: 51	ARL5C	q12	chr17	37321501	37322089	ag_LACat|INSIDE	hypermethylated	hypomethylated
CpG: 58	STARD3	q12	chr17	37793241	37793701	ag_LACat|PROMOTER	hypomethylated	hypermethylated
CpG: 104	RAPGEFL1	q21.1	chr17	38333597	38334772	ag_LACat|PROMOTER	hypomethylated	hypermethylated
CpG: 61	NAGLU	q21.2	chr17	40688024	40688755	ag_LACat|INSIDE	hypomethylated	hypermethylated
CpG: 96	MLX	q21.2	chr17	40718704	40719665	ag_LACat|PROMOTER	hypomethylated	hypermethylated
CpG: 41	TUBG2	q21.2	chr17	40811200	40811551	ag_LACat|PROMOTER	hypomethylated	hypermethylated
CpG: 100	RUNDC1	q21.31	chr17	41132622	41133369	ag_LACat|INSIDE	hypomethylated	hypermethylated
CpG: 46	RUNDC3A	q21.31	chr17	42385844	42386384	ag_LACat|PROMOTER	hypomethylated	hypermethylated
CpG: 44	ADAM11	q21.31	chr17	42835783	42836250	ag_LACat|PROMOTER	hypomethylated	hypermethylated
CpG: 92	ITGB3	q21.32	chr17	45330917	45331758	ag_LACat|PROMOTER	hypomethylated	hypermethylated
CpG: 158	TBKBP1	q21.32	chr17	45771867	45773012	ag_LACat|PROMOTER	hypomethylated	hypermethylated
CpG: 63	CDK5RAP3	q21.32	chr17	46048051	46048805	ag_LACat|PROMOTER	hypomethylated	hypermethylated
CpG: 44	MIR152	q21.32	chr17	46114575	46114987	ag_LACat|INSIDE	hypermethylated	hypomethylated
CpG: 88	ZNF652	q21.33	chr17	47438905	47439892	ag_LACat|INSIDE	hypomethylated	hypermethylated
CpG: 60	XYLT2	q21.33	chr17	48423002	48423560	ag_LACat|PROMOTER	hypomethylated	hypermethylated
CpG: 84	VEZF1	q22	chr17	56064791	56066004	ag_LACat|INSIDE	hypomethylated	hypermethylated
CpG: 43	SUPT4H1	q22	chr17	56429494	56429952	ag_LACat|INSIDE	hypermethylated	hypomethylated
CpG: 63	C17orf64	q23.2	chr17	58498724	58499284	ag_LACat|PROMOTER	hypomethylated	hypermethylated
CpG: 29	C17orf82	q23.2	chr17	59493970	59494373	ag_LACat|DOWNSTREAM	hypomethylated	hypermethylated
CpG: 127	TBX4	q23.2	chr17	59528962	59530224	ag_LACat|PROMOTER	hypomethylated	hypermethylated
CpG: 70	MARCH10	q23.2	chr17	60781148	60781911	ag_LACat|INSIDE	hypomethylated	hypermethylated
CpG: 110	ACE	q23.3	chr17	61553949	61555045	ag_LACat|PROMOTER	hypomethylated	hypermethylated
CpG: 43	POLG2	q23.3	chr17	62492951	62493315	ag_LACat|INSIDE	hypermethylated	hypomethylated
CpG: 43	NOL11	q24.2	chr17	65713758	65714210	ag_LACat|PROMOTER	hypomethylated	hypermethylated
CpG: 35	MGC16275	q25.1	chr17	72208457	72208838	ag_LACat|INSIDE	hypomethylated	hypermethylated
CpG: 61	KIF19	q25.1	chr17	72321934	72322490	ag_LACat|PROMOTER	hypomethylated	hypermethylated
CpG: 129	BTBD17	q25.1	chr17	72352811	72353804	ag_LACat|INSIDE	hypomethylated	hypermethylated
CpG: 52	RAB37	q25.1	chr17	72667166	72667699	ag_LACat|PROMOTER	hypomethylated	hypermethylated
CpG: 65	FDXR	q25.1	chr17	72868957	72869722	ag_LACat|INSIDE	hypermethylated	hypomethylated
CpG: 93	C17orf28	q25.1	chr17	72968124	72969074	ag_LACat|INSIDE	hypomethylated	hypermethylated
CpG: 121	SUMO2	q25.1	chr17	73178049	73179162	ag_LACat|INSIDE	hypomethylated	hypermethylated
CpG: 70	NUP85	q25.1	chr17	73201329	73202070	ag_LACat|PROMOTER	hypomethylated	hypermethylated
CpG: 84	MRPL38	q25.1	chr17	73900619	73901333	ag_LACat|INSIDE	hypomethylated	hypermethylated
CpG: 40	ENPP7	q25.3	chr17	77715551	77716022	ag_LACat|INSIDE	hypomethylated	hypermethylated
CpG: 108	CCDC137	q25.3	chr17	79633741	79634190	ag_LACat|INSIDE	hypomethylated	hypermethylated
CpG: 120	STRA13	q25.3	chr17	79980254	79980951	ag_LACat|INSIDE	hypomethylated	hypermethylated
CpG: 128	CCDC57	q25.3	chr17	80170558	80171270	ag_LACat|INSIDE	hypomethylated	hypermethylated
CpG: 82	CSNK1D	q25.3	chr17	80231094	80231807	ag_LACat|INSIDE	hypomethylated	hypermethylated
CpG: 100	NARF	q25.3	chr17	80454627	80455517	ag_LACat|DOWNSTREAM	hypomethylated	hypermethylated
CpG: 194	TBCD	q25.3	chr17	80709116	80710821	ag_LACat|PROMOTER	hypomethylated	hypermethylated
CpG: 122	TMEM200C	p11.31	chr18	5890320	5891613	ag_LACat|INSIDE	hypomethylated	hypermethylated
CpG: 72	TWSG1	p11.22	chr18	9334880	9335384	ag_LACat|INSIDE	hypomethylated	hypermethylated
CpG: 66	SLMO1	p11.21	chr18	12407690	12408118	ag_LACat|PROMOTER	hypomethylated	hypermethylated
CpG: 105	CEP76	p11.21	chr18	12702218	12702894	ag_LACat|INSIDE	hypomethylated	hypermethylated
CpG: 93	DSC2	q12.1	chr18	28681624	28682406	ag_LACat|INSIDE	hypermethylated	hypomethylated
CpG: 57	HAUS1	q21.1	chr18	43684334	43684886	ag_LACat|INSIDE	hypermethylated	hypomethylated
CpG: 65	C18orf32	q21.1	chr18	47013339	47013689	ag_LACat|INSIDE	hypomethylated	hypermethylated
CpG: 111	SCARNA17	q21.1	chr18	47340415	47340914	ag_LACat|INSIDE	hypomethylated	hypermethylated
CpG: 191	PQLC1	q23	chr18	77710767	77712337	ag_LACat|INSIDE	hypomethylated	hypermethylated
CpG: 60	HSBP1L1	q23	chr18	77724397	77724822	ag_LACat|PROMOTER	hypomethylated	hypermethylated
CpG: 153	LPPR3	p13.3	chr19	821491	822475	ag_LACat|INSIDE	hypomethylated	hypermethylated
CpG: 56	C19orf22	p13.3	chr19	913133	913759	ag_LACat|INSIDE	hypomethylated	hypermethylated
CpG: 78	WDR18	p13.3	chr19	984148	984911	ag_LACat|PROMOTER	hypomethylated	hypermethylated
CpG: 32	HMHA1	p13.3	chr19	1068404	1074860	ag_LACat|INSIDE	hypomethylated	hypermethylated
CpG: 139	C19orf26	p13.3	chr19	1237088	1238306	ag_LACat|INSIDE	hypomethylated	hypermethylated
CpG: 94	C19orf25	p13.3	chr19	1478594	1479536	ag_LACat|INSIDE	hypomethylated	hypermethylated
CpG: 154	REEP6	p13.3	chr19	1490774	1491786	ag_LACat|DIVERGENT_PROMOTER	hypomethylated	hypermethylated
CpG: 99	ADAMTSL5	p13.3	chr19	1513299	1514008	ag_LACat|PROMOTER	hypomethylated	hypermethylated
CpG: 129	MOBKL2A	p13.3	chr19	2096063	2096551	ag_LACat|INSIDE	hypomethylated	hypermethylated
CpG: 124	LMNB2	p13.3	chr19	2455834	2457083	ag_LACat|INSIDE	hypomethylated	hypermethylated
CpG: 30	LMNB2	p13.3	chr19	2462055	2462401	ag_LACat|PROMOTER	hypomethylated	hypermethylated
CpG: 16	GNG7	p13.3	chr19	2613905	2614155	ag_LACat|INSIDE	hypomethylated	hypermethylated
CpG: 40	TLE2	p13.3	chr19	3036232	3036611	ag_LACat|PROMOTER	hypermethylated	hypomethylated
CpG: 76	NCLN	p13.3	chr19	3185766	3186509	ag_LACat|PROMOTER	hypomethylated	hypermethylated
CpG: 102	FZR1	p13.3	chr19	3505859	3506807	ag_LACat|DIVERGENT_PROMOTER	hypomethylated	hypermethylated
CpG: 38	MATK	p13.3	chr19	3801424	3801808	ag_LACat|INSIDE	hypomethylated	hypermethylated
CpG: 36	ITGB1BP3	p13.3	chr19	3933429	3933842	ag_LACat|INSIDE	hypomethylated	hypermethylated
CpG: 83	MAP2K2	p13.3	chr19	4123742	4124341	ag_LACat|INSIDE	hypomethylated	hypermethylated
CpG: 43	STAP2	p13.3	chr19	4326969	4327397	ag_LACat|INSIDE	hypomethylated	hypermethylated
CpG: 35	TNFAIP8L1	p13.3	chr19	4636212	4636562	ag_LACat|PROMOTER	hypomethylated	hypermethylated
CpG: 158	RPL36	p13.3	chr19	5690208	5691697	ag_LACat|PROMOTER	hypomethylated	hypermethylated
CpG: 65	ARHGEF18	p13.2	chr19	7459793	7460345	ag_LACat|PROMOTER	hypomethylated	hypermethylated
CpG: 34	PEX11G	p13.2	chr19	7553662	7554061	ag_LACat|INSIDE	hypomethylated	hypermethylated
CpG: 142	EVI5L	p13.2	chr19	7933236	7934761	ag_LACat|DOWNSTREAM	hypomethylated	hypermethylated
CpG: 62	ZNF414	p13.2	chr19	8578716	8579160	ag_LACat|INSIDE	hypomethylated	hypermethylated
CpG: 31	ZNF177	p13.2	chr19	9473596	9473993	ag_LACat|PROMOTER	hypomethylated	hypermethylated
CpG: 39	ZNF560	p13.2	chr19	9608776	9609389	ag_LACat|INSIDE	hypomethylated	hypermethylated
CpG: 39	ZNF426	p13.2	chr19	9648935	9649437	ag_LACat|INSIDE	hypermethylated	hypomethylated
CpG: 50	EIF3G	p13.2	chr19	10230170	10230720	ag_LACat|INSIDE	hypomethylated	hypermethylated
CpG: 68	MRPL4	p13.2	chr19	10362786	10363363	ag_LACat|INSIDE	hypomethylated	hypermethylated
CpG: 94	KRI1	p13.2	chr19	10676240	10677053	ag_LACat|INSIDE	hypomethylated	hypermethylated
CpG: 82	ZNF653	p13.2	chr19	11616002	11616759	ag_LACat|INSIDE	hypomethylated	hypermethylated
CpG: 41	TNPO2	p13.2	chr19	12833132	12833581	ag_LACat|PROMOTER	hypomethylated	hypermethylated
CpG: 55	MAST1	p13.2	chr19	12949449	12949772	ag_LACat|INSIDE	hypomethylated	hypermethylated
CpG: 18	GCDH	p13.2	chr19	13002373	13002673	ag_LACat|INSIDE	hypomethylated	hypermethylated
CpG: 39	FARSA	p13.2	chr19	13044244	13044650	ag_LACat|INSIDE	hypermethylated	hypomethylated
CpG: 25	NFIX	p13.2	chr19	13124950	13125279	ag_LACat|INSIDE	hypermethylated	hypomethylated
CpG: 56	CACNA1A	p13.2	chr19	13616736	13617286	ag_LACat|INSIDE	hypomethylated	hypermethylated
CpG: 117	MIR181C	p13.13	chr19	13975642	13976796	ag_LACat|PROMOTER	hypomethylated	hypermethylated
CpG: 147	DNAJB1	p13.12	chr19	14628507	14629651	ag_LACat|INSIDE	hypomethylated	hypermethylated
CpG: 61	C19orf44	p13.11	chr19	16607112	16607452	ag_LACat|DIVERGENT_PROMOTER	hypomethylated	hypermethylated
CpG: 99	OCEL1	p13.11	chr19	17336899	17337814	ag_LACat|PROMOTER	hypomethylated	hypermethylated
CpG: 73	MRPL34	p13.11	chr19	17416317	17417261	ag_LACat|DIVERGENT_PROMOTER	hypomethylated	hypermethylated
CpG: 86	SLC5A5	p13.11	chr19	17982720	17983839	ag_LACat|PROMOTER	hypomethylated	hypermethylated
CpG: 49	PIK3R2	p13.11	chr19	18271767	18272180	ag_LACat|INSIDE	hypomethylated	hypermethylated
CpG: 131	GDF1	p13.11	chr19	19006200	19007579	ag_LACat|INSIDE	hypomethylated	hypermethylated
CpG: 49	ZNF507	q13.11	chr19	32836372	32836855	ag_LACat|PROMOTER	hypomethylated	hypermethylated
CpG: 56	GPI	q13.11	chr19	34850078	34850579	ag_LACat|PROMOTER	hypomethylated	hypermethylated
CpG: 67	PDCD2L	q13.11	chr19	34895192	34895762	ag_LACat|PROMOTER	hypomethylated	hypermethylated
CpG: 54	FXYD7	q13.12	chr19	35634154	35634653	ag_LACat|INSIDE	hypermethylated	hypomethylated
CpG: 76	KIRREL2	q13.12	chr19	36347061	36348110	ag_LACat|DIVERGENT_PROMOTER	hypomethylated	hypermethylated
CpG: 85	NFKBID	q13.12	chr19	36390686	36391600	ag_LACat|INSIDE	hypomethylated	hypermethylated
CpG: 47	ZNF781	q13.12	chr19	38182849	38183310	ag_LACat|INSIDE	hypomethylated	hypermethylated
CpG: 103	CATSPERG	q13.2	chr19	38852291	38853471	ag_LACat|INSIDE	hypomethylated	hypermethylated
CpG: 53	PSMD8	q13.2	chr19	38865388	38865772	ag_LACat|INSIDE	hypomethylated	hypermethylated
CpG: 35	ECH1	q13.2	chr19	39322284	39322572	ag_LACat|INSIDE	hypomethylated	hypermethylated
CpG: 72	PAF1	q13.2	chr19	39881309	39881831	ag_LACat|INSIDE	hypomethylated	hypermethylated
CpG: 61	PLEKHG2	q13.2	chr19	39900099	39900810	ag_LACat|PROMOTER	hypomethylated	hypermethylated
CpG: 94	DLL3	q13.2	chr19	39997564	39998284	ag_LACat|INSIDE	hypomethylated	hypermethylated
CpG: 82	DYRK1B	q13.2	chr19	40324054	40325022	ag_LACat|INSIDE	hypomethylated	hypermethylated
CpG: 46	RAB4B	q13.2	chr19	41283913	41284317	ag_LACat|PROMOTER	hypomethylated	hypermethylated
CpG: 51	EGLN2	q13.2	chr19	41304447	41304948	ag_LACat|PROMOTER	hypomethylated	hypermethylated
CpG: 81	ATP1A3	q13.2	chr19	42497825	42498376	ag_LACat|INSIDE	hypomethylated	hypermethylated
CpG: 92	GRIK5	q13.2	chr19	42502686	42503435	ag_LACat|INSIDE	hypomethylated	hypermethylated
CpG: 120	DEDD2	q13.2	chr19	42720803	42722167	ag_LACat|INSIDE	hypomethylated	hypermethylated
CpG: 73	LIPE	q13.2	chr19	42905763	42906346	ag_LACat|INSIDE	hypomethylated	hypermethylated
CpG: 69	ZNF180	q13.31	chr19	45004139	45004865	ag_LACat|INSIDE	hypomethylated	hypermethylated
CpG: 208	NKPD1	q13.32	chr19	45655271	45657217	ag_LACat|INSIDE	hypomethylated	hypermethylated
CpG: 52	PPP5C	q13.32	chr19	46850218	46850667	ag_LACat|PROMOTER	hypomethylated	hypermethylated
CpG: 52	PNMAL1	q13.32	chr19	46974565	46975108	ag_LACat|INSIDE	hypomethylated	hypermethylated
CpG: 127	AP2S1	q13.32	chr19	47363422	47364040	ag_LACat|PROMOTER	hypomethylated	hypermethylated
CpG: 49	SAE1	q13.32	chr19	47633891	47634347	ag_LACat|PROMOTER	hypomethylated	hypermethylated
CpG: 38	MEIS3	q13.32	chr19	47910123	47910430	ag_LACat|INSIDE	hypomethylated	hypermethylated
CpG: 69	SEPW1	q13.33	chr19	48281556	48282328	ag_LACat|PROMOTER	hypomethylated	hypermethylated
CpG: 23	CARD8	q13.33	chr19	48707194	48707437	ag_LACat|DOWNSTREAM	hypomethylated	hypermethylated
CpG: 46	MAMSTR	q13.33	chr19	49217267	49217785	ag_LACat|INSIDE	hypomethylated	hypermethylated
CpG: 108	RASIP1	q13.33	chr19	49242044	49242928	ag_LACat|INSIDE	hypomethylated	hypermethylated
CpG: 70	FUT1	q13.33	chr19	49255772	49256481	ag_LACat|INSIDE	hypomethylated	hypermethylated
CpG: 46	PPP1R15A	q13.33	chr19	49375448	49375868	ag_LACat|DIVERGENT_PROMOTER	hypomethylated	hypermethylated
CpG: 86	SNRNP70	q13.33	chr19	49588373	49589105	ag_LACat|PROMOTER	hypomethylated	hypermethylated
CpG: 100	ZNF473	q13.33	chr19	50529049	50529464	ag_LACat|DIVERGENT_PROMOTER	hypomethylated	hypermethylated
CpG: 74	MYH14	q13.33	chr19	50706541	50707180	ag_LACat|PROMOTER	hypomethylated	hypermethylated
CpG: 80	SNORD88C	q13.33	chr19	51307507	51307958	ag_LACat|PROMOTER	hypomethylated	hypermethylated
CpG: 39	KLK1	q13.33	chr19	51321402	51321789	ag_LACat|DOWNSTREAM	hypomethylated	hypermethylated
CpG: 34	NCRNA00085	q13.41	chr19	52206277	52206756	ag_LACat|INSIDE	hypomethylated	hypermethylated
CpG: 36	ZNF432	q13.41	chr19	52551859	52552238	ag_LACat|INSIDE	hypermethylated	hypomethylated
CpG: 63	ZNF808	q13.41	chr19	53039550	53039874	ag_LACat|INSIDE	hypomethylated	hypermethylated
CpG: 46	ZNF83	q13.41	chr19	53141542	53141800	ag_LACat|INSIDE	hypomethylated	hypermethylated
CpG: 45	ZNF415	q13.42	chr19	53635731	53636204	ag_LACat|INSIDE	hypomethylated	hypermethylated
CpG: 45	ZNF665	q13.42	chr19	53696223	53696633	ag_LACat|INSIDE	hypomethylated	hypermethylated
CpG: 45	ZNF331	q13.42	chr19	54023899	54024410	ag_LACat|PROMOTER	hypomethylated	hypermethylated
CpG: 42	MYADM	q13.42	chr19	54369411	54369797	ag_LACat|PROMOTER	hypomethylated	hypermethylated
CpG: 47	MIR935	q13.42	chr19	54481401	54481953	ag_LACat|PROMOTER	hypomethylated	hypermethylated
CpG: 54	NDUFA3	q13.42	chr19	54606037	54606590	ag_LACat|DIVERGENT_PROMOTER	hypomethylated	hypermethylated
CpG: 51	CDC42EP5	q13.42	chr19	54982483	54982846	ag_LACat|INSIDE	hypomethylated	hypermethylated
CpG: 83	EPS8L1	q13.42	chr19	55598078	55598879	ag_LACat|INSIDE	hypomethylated	hypermethylated
CpG: 38	SYT5	q13.42	chr19	55684838	55685288	ag_LACat|INSIDE	hypomethylated	hypermethylated
CpG: 64	ISOC2	q13.42	chr19	55972715	55973397	ag_LACat|INSIDE	hypermethylated	hypomethylated
CpG: 321	NAT14	q13.42	chr19	55995924	55996875	ag_LACat|PROMOTER	hypomethylated	hypermethylated
CpG: 41	ZNF444	q13.43	chr19	56652309	56652671	ag_LACat|PROMOTER	hypermethylated	hypomethylated
CpG: 64	ZNF549	q13.43	chr19	58038545	58039201	ag_LACat|PROMOTER	hypomethylated	hypermethylated
CpG: 88	ZIK1	q13.43	chr19	58094765	58095792	ag_LACat|DIVERGENT_PROMOTER	hypomethylated	hypermethylated
CpG: 42	ZNF671	q13.43	chr19	58238643	58238986	ag_LACat|INSIDE	hypomethylated	hypermethylated
CpG: 51	ZNF586	q13.43	chr19	58280931	58281521	ag_LACat|PROMOTER	hypomethylated	hypermethylated
CpG: 52	ZNF256	q13.43	chr19	58458642	58459235	ag_LACat|INSIDE	hypomethylated	hypermethylated
CpG: 62	ZNF329	q13.43	chr19	58661694	58662338	ag_LACat|INSIDE	hypomethylated	hypermethylated
CpG: 115	ZNF497	q13.43	chr19	58873255	58874484	ag_LACat|INSIDE	hypomethylated	hypermethylated
CpG: 48	TRIM28	q13.43	chr19	59049823	59050314	ag_LACat|PROMOTER	hypomethylated	hypermethylated
CpG: 113	GFRA4	p13	chr20	3641174	3642054	ag_LACat|INSIDE	hypomethylated	hypermethylated
CpG: 96	TMX4	p12.3	chr20	7999958	8000386	ag_LACat|INSIDE	hypomethylated	hypermethylated
CpG: 97	BFSP1	p12.1	chr20	17511573	17512180	ag_LACat|INSIDE	hypomethylated	hypermethylated
CpG: 90	NAA20	p11.23	chr20	19997779	19998599	ag_LACat|PROMOTER	hypomethylated	hypermethylated
CpG: 42	GINS1	p11.21	chr20	25388229	25388650	ag_LACat|PROMOTER	hypomethylated	hypermethylated
CpG: 132	NINL	p11.21	chr20	25565436	25566562	ag_LACat|INSIDE	hypomethylated	hypermethylated
CpG: 29	ID1	q11.21	chr20	30191987	30192289	ag_LACat|PROMOTER	hypomethylated	hypermethylated
CpG: 111	DNMT3B	q11.21	chr20	31350359	31351208	ag_LACat|INSIDE	hypermethylated	hypomethylated
CpG: 97	SNTA1	q11.21	chr20	32031151	32031999	ag_LACat|INSIDE	hypermethylated	hypomethylated
CpG: 96	CBFA2T2	q11.21	chr20	32077692	32078496	ag_LACat|PROMOTER	hypomethylated	hypermethylated
CpG: 92	ZNF341	q11.22	chr20	32319531	32320568	ag_LACat|PROMOTER	hypomethylated	hypermethylated
CpG: 67	CEP250	q11.22	chr20	34042859	34043625	ag_LACat|PROMOTER	hypomethylated	hypermethylated
CpG: 149	FER1L4	q11.22	chr20	34188730	34190295	ag_LACat|INSIDE	hypomethylated	hypermethylated
CpG: 55	SNORA39	q11.23	chr20	37075315	37075786	ag_LACat|PROMOTER	hypomethylated	hypermethylated
CpG: 57	RALGAPB	q11.23	chr20	37101182	37101596	ag_LACat|PROMOTER	hypomethylated	hypermethylated
CpG: 185	PLCG1	q12	chr20	39765239	39766626	ag_LACat|PROMOTER	hypomethylated	hypermethylated
CpG: 75	MYBL2	q13.12	chr20	42295356	42296337	ag_LACat|PROMOTER	hypomethylated	hypermethylated
CpG: 69	SDC4	q13.12	chr20	43976549	43977066	ag_LACat|INSIDE	hypomethylated	hypermethylated
CpG: 78	SNX21	q13.12	chr20	44462566	44463123	ag_LACat|INSIDE	hypomethylated	hypermethylated
CpG: 27	PLTP	q13.12	chr20	44539701	44540079	ag_LACat|INSIDE	hypomethylated	hypermethylated
CpG: 63	MMP9	q13.12	chr20	44640370	44641192	ag_LACat|INSIDE	hypomethylated	hypermethylated
CpG: 93	B4GALT5	q13.13	chr20	48329696	48330672	ag_LACat|INSIDE	hypomethylated	hypermethylated
CpG: 83	PPP4R1L	q13.32	chr20	56803270	56804158	ag_LACat|DOWNSTREAM	hypomethylated	hypermethylated
CpG: 90	SLMO2	q13.32	chr20	57617503	57618205	ag_LACat|INSIDE	hypomethylated	hypermethylated
CpG: 128	TCFL5	q13.33	chr20	61492161	61493572	ag_LACat|INSIDE	hypomethylated	hypermethylated
CpG: 156	FLJ16779	q13.33	chr20	61884629	61885387	ag_LACat|PROMOTER	hypomethylated	hypermethylated
CpG: 21	COL20A1	q13.33	chr20	61927205	61927502	ag_LACat|INSIDE	hypomethylated	hypermethylated
CpG: 206	SLC2A4RG	q13.33	chr20	62370509	62371467	ag_LACat|PROMOTER	hypermethylated	hypomethylated
CpG: 85	PCMTD2	q13.33	chr20	62886651	62887481	ag_LACat|PROMOTER	hypomethylated	hypermethylated
CpG: 44	RWDD2B	q21.3	chr21	30391285	30391720	ag_LACat|INSIDE	hypomethylated	hypermethylated
CpG: 33	CRYZL1	q22.11	chr21	35013921	35014308	ag_LACat|INSIDE	hypermethylated	hypomethylated
CpG: 118	DOPEY2	q22.12	chr21	37528211	37529276	ag_LACat|PROMOTER	hypomethylated	hypermethylated
CpG: 92	SIM2	q22.13	chr21	38065225	38066073	ag_LACat|PROMOTER	hypomethylated	hypermethylated
CpG: 32	DSCR3	q22.13	chr21	38630017	38630473	ag_LACat|INSIDE	hypermethylated	hypomethylated
CpG: 34	DSCAM	q22.2	chr21	42213528	42213960	ag_LACat|INSIDE	hypomethylated	hypermethylated
CpG: 78	WDR4	q22.3	chr21	44299094	44299770	ag_LACat|INSIDE	hypomethylated	hypermethylated
CpG: 156	PDXK	q22.3	chr21	45138360	45139791	ag_LACat|PROMOTER	hypomethylated	hypermethylated
CpG: 83	RRP1	q22.3	chr21	45209172	45209866	ag_LACat|PROMOTER	hypomethylated	hypermethylated
CpG: 197	COL18A1	q22.3	chr21	46824518	46826275	ag_LACat|PROMOTER	hypomethylated	hypermethylated
CpG: 96	C21orf57	q22.3	chr21	47705788	47706388	ag_LACat|DIVERGENT_PROMOTER	hypomethylated	hypermethylated
CpG: 37	C21orf58	q22.3	chr21	47742739	47743314	ag_LACat|INSIDE	hypomethylated	hypermethylated
CpG: 158	IL17RA	q11.1	chr22	17565498	17566950	ag_LACat|PROMOTER	hypomethylated	hypermethylated
CpG: 134	CECR5	q11.1	chr22	17639564	17639907	ag_LACat|INSIDE	hypomethylated	hypermethylated
CpG: 130	GP1BB	q11.21	chr22	19705558	19706559	ag_LACat|PROMOTER	hypomethylated	hypermethylated
CpG: 76	ZNF74	q11.21	chr22	20748105	20748719	ag_LACat|PROMOTER	hypomethylated	hypermethylated
CpG: 106	PI4KA	q11.21	chr22	21212675	21213141	ag_LACat|INSIDE	hypomethylated	hypermethylated
CpG: 48	TOP3B	q11.22	chr22	22336953	22337309	ag_LACat|INSIDE	hypomethylated	hypermethylated
CpG: 57	RAB36	q11.22	chr22	23487335	23487968	ag_LACat|DIVERGENT_PROMOTER	hypomethylated	hypermethylated
CpG: 73	LOC91316	q11.23	chr22	24058973	24059551	ag_LACat|INSIDE	hypomethylated	hypermethylated
CpG: 79	CHCHD10	q11.23	chr22	24110114	24111038	ag_LACat|INSIDE	hypomethylated	hypermethylated
CpG: 87	CYTSA	q11.23	chr22	24666597	24667480	ag_LACat|PROMOTER	hypomethylated	hypermethylated
CpG: 103	C22orf13	q11.23	chr22	24950840	24951372	ag_LACat|INSIDE	hypomethylated	hypermethylated
CpG: 54	KREMEN1	q12.1	chr22	29467254	29467678	ag_LACat|DIVERGENT_PROMOTER	hypomethylated	hypermethylated
CpG: 110	OSBP2	q12.2	chr22	31090203	31091340	ag_LACat|PROMOTER	hypomethylated	hypermethylated
CpG: 58	C22orf30	q12.2	chr22	32145629	32146177	ag_LACat|INSIDE	hypomethylated	hypermethylated
CpG: 48	TOM1	q12.3	chr22	35695615	35696146	ag_LACat|PROMOTER	hypomethylated	hypermethylated
CpG: 34	HMOX1	q12.3	chr22	35777021	35777258	ag_LACat|PROMOTER	hypomethylated	hypermethylated
CpG: 106	CARD10	q13.1	chr22	37914826	37915908	ag_LACat|INSIDE	hypomethylated	hypermethylated
CpG: 35	EIF3L	q13.1	chr22	38245303	38245707	ag_LACat|DIVERGENT_PROMOTER	hypomethylated	hypermethylated
CpG: 105	MICALL1	q13.1	chr22	38301948	38302541	ag_LACat|PROMOTER	hypomethylated	hypermethylated
CpG: 94	TMEM184B	q13.1	chr22	38668462	38669221	ag_LACat|INSIDE	hypomethylated	hypermethylated
CpG: 159	JOSD1	q13.1	chr22	39096445	39097742	ag_LACat|DIVERGENT_PROMOTER	hypomethylated	hypermethylated
CpG: 50	MAP3K7IP1	q13.1	chr22	39795644	39795998	ag_LACat|PROMOTER	hypomethylated	hypermethylated
CpG: 60	SMCR7L	q13.1	chr22	39898194	39898799	ag_LACat|PROMOTER	hypomethylated	hypermethylated
CpG: 93	FAM83F	q13.1	chr22	40390496	40391433	ag_LACat|PROMOTER	hypomethylated	hypermethylated
CpG: 86	L3MBTL2	q13.2	chr22	41593044	41593808	ag_LACat|PROMOTER	hypomethylated	hypermethylated
CpG: 34	L3MBTL2	q13.2	chr22	41601131	41601471	ag_LACat|PROMOTER	hypomethylated	hypermethylated
CpG: 46	PMM1	q13.2	chr22	41985681	41986074	ag_LACat|INSIDE	hypomethylated	hypermethylated
CpG: 40	NHP2L1	q13.2	chr22	42084646	42085021	ag_LACat|PROMOTER	hypomethylated	hypermethylated
CpG: 66	FAM109B	q13.2	chr22	42469991	42470594	ag_LACat|DIVERGENT_PROMOTER	hypomethylated	hypermethylated
CpG: 105	A4GALT	q13.2	chr22	43116188	43117081	ag_LACat|INSIDE	hypomethylated	hypermethylated
CpG: 51	TTLL1	q13.2	chr22	43485071	43485507	ag_LACat|INSIDE	hypermethylated	hypomethylated
CpG: 188	WNT7B	q13.31	chr22	46366699	46367218	ag_LACat|INSIDE	hypermethylated	hypomethylated
CpG: 61	LOC100271722	q13.31	chr22	46440352	46440706	ag_LACat|INSIDE	hypermethylated	hypomethylated
CpG: 130	C22orf40	q13.31	chr22	46645853	46646943	ag_LACat|INSIDE	hypomethylated	hypermethylated
CpG: 201	FAM19A5	q13.32	chr22	48970819	48972926	ag_LACat|PROMOTER	hypermethylated	hypomethylated
CpG: 109	IL17REL	q13.33	chr22	50453098	50453534	ag_LACat|PROMOTER	hypomethylated	hypermethylated
CpG: 211	SELO	q13.33	chr22	50638609	50640397	ag_LACat|PROMOTER	hypomethylated	hypermethylated
CpG: 142	SHANK3	q13.33	chr22	51111955	51113779	ag_LACat|PROMOTER	hypomethylated	hypermethylated
CpG: 112	PPP2R3B	p22.33	chrX	333793	335106	ag_LACat|INSIDE	hypomethylated	hypermethylated
CpG: 149	PPP2R3B	p22.33	chrX	346977	348215	ag_LACat|INSIDE	hypomethylated	hypermethylated
CpG: 95	CTPS2	p22.2	chrX	16729910	16730885	ag_LACat|INSIDE	hypomethylated	hypermethylated
CpG: 75	INGX	q13.1	chrX	70712007	70712720	ag_LACat|INSIDE	hypomethylated	hypermethylated
CpG: 112	PPP2R3B	p11.32	chrY	283793	285106	ag_LACat|INSIDE	hypomethylated	hypermethylated
CpG: 149	PPP2R3B	p11.32	chrY	296977	298215	ag_LACat|INSIDE	hypomethylated	hypermethylated
