# Supplementary material for: Whole genome methylation array analysis reveals new aspects in Balkan endemic nephropathy etiology
Source: BMC Nephrol. 2013 Oct 16;14:225. doi: 10.1186/1471-2369-14-225 (PMC3852817; doi:10.1186/1471-2369-14-225)
Supplement: Additional file 4: Table S4 — Comprehensive list of all differently methylated regions (DMRs) between Serbian male patients and Serbian male controls. [file 1471-2369-14-225-S4.xls]

## Sheet: Sheet1
Supplementary table 3. Comprehensive list of all differently methylated regions (DMRs) between Serbian male patients and Serbian male controls.
In red are marked all CpG islands that are hypermethylated ( methylated probes more than 60%) and in green are marked all hypomethylated CpG islands ( unmethylated probes more than 60%). The table shows the genomic position of the CpG island, its related gene and provides basic description of the CpG place in gene architecture- inside gene body, promoter region etc.
Total number of differently methylated regions			944
CpG island	Gene	Cytoband	Chromosome	Start	Stop	Description	Serbian male patients array	Serbian male controls array
CpG: 38	TNFRSF4	p36.33	chr1	1149056	1149547	ag_LACat|INSIDE	hypomethylated	hypermethylated
CpG: 78	CALML6	p36.33	chr1	1840025	1840484	ag_LACat|PROMOTER	hypomethylated	hypermethylated
CpG: 59	MEGF6	p36.32	chr1	3527662	3528075	ag_LACat|INSIDE	hypermethylated	hypomethylated
CpG: 92	LRRC47	p36.32	chr1	3712448	3713170	ag_LACat|INSIDE	hypomethylated	hypermethylated
CpG: 110	KIAA0562	p36.32	chr1	3773143	3773766	ag_LACat|INSIDE	hypomethylated	hypermethylated
CpG: 87	ESPN	p36.31	chr1	6484484	6485171	ag_LACat|DIVERGENT_PROMOTER	hypomethylated	hypermethylated
CpG: 68	NOL9	p36.31	chr1	6614141	6614873	ag_LACat|INSIDE	hypomethylated	hypermethylated
CpG: 112	GPR157	p36.23	chr1	9188499	9189777	ag_LACat|INSIDE	hypomethylated	hypermethylated
CpG: 72	UBE4B	p36.22	chr1	10092501	10093368	ag_LACat|PROMOTER	hypomethylated	hypermethylated
CpG: 84	FBXO6	p36.22	chr1	11724080	11724789	ag_LACat|PROMOTER	hypomethylated	hypermethylated
CpG: 34	C1orf187	p36.22	chr1	11779618	11780034	ag_LACat|INSIDE	hypomethylated	hypermethylated
CpG: 66	MIIP	p36.22	chr1	12079296	12079829	ag_LACat|PROMOTER	hypomethylated	hypermethylated
CpG: 54	AGMAT	p36.21	chr1	15911120	15911604	ag_LACat|INSIDE	hypomethylated	hypermethylated
CpG: 153	NBL1	p36.13	chr1	19970281	19971958	ag_LACat|PROMOTER	hypermethylated	hypomethylated
CpG: 57	PINK1	p36.12	chr1	20960070	20960567	ag_LACat|INSIDE	hypomethylated	hypermethylated
CpG: 112	USP48	p36.12	chr1	22109153	22110219	ag_LACat|INSIDE	hypomethylated	hypermethylated
CpG: 62	ZBTB40	p36.12	chr1	22778244	22778734	ag_LACat|PROMOTER	hypomethylated	hypermethylated
CpG: 72	ASAP3	p36.12	chr1	23810007	23810620	ag_LACat|INSIDE	hypomethylated	hypermethylated
CpG: 37	NIPAL3	p36.11	chr1	24739841	24740274	ag_LACat|PROMOTER	hypomethylated	hypermethylated
CpG: 86	PAQR7	p36.11	chr1	26201709	26202532	ag_LACat|PROMOTER	hypomethylated	hypermethylated
CpG: 74	ZNF593	p36.11	chr1	26496161	26496810	ag_LACat|PROMOTER	hypomethylated	hypermethylated
CpG: 65	AIM1L	p36.11	chr1	26662576	26663414	ag_LACat|INSIDE	hypomethylated	hypermethylated
CpG: 96	C1orf172	p36.11	chr1	27286060	27287079	ag_LACat|INSIDE	hypomethylated	hypermethylated
CpG: 63	TMEM222	p36.11	chr1	27648425	27649022	ag_LACat|PROMOTER	hypomethylated	hypermethylated
CpG: 95	AHDC1	p36.11	chr1	27929757	27930891	ag_LACat|INSIDE	hypermethylated	hypomethylated
CpG: 81	XKR8	p35.3	chr1	28286050	28286793	ag_LACat|PROMOTER	hypomethylated	hypermethylated
CpG: 141	BAI2	p35.2	chr1	32228598	32230214	ag_LACat|INSIDE	hypermethylated	hypomethylated
CpG: 75	BAI2	p35.2	chr1	32237813	32238700	ag_LACat|PROMOTER	hypomethylated	hypermethylated
CpG: 54	ZBTB8B	p35.1	chr1	32930537	32931061	ag_LACat|PROMOTER	hypomethylated	hypermethylated
CpG: 60	ADC	p35.1	chr1	33546482	33547257	ag_LACat|PROMOTER	hypomethylated	hypermethylated
CpG: 121	TRIM62	p35.1	chr1	33646694	33647860	ag_LACat|INSIDE	hypomethylated	hypermethylated
CpG: 89	DLGAP3	p34.3	chr1	35350864	35351880	ag_LACat|INSIDE	hypomethylated	hypermethylated
CpG: 78	ADPRHL2	p34.3	chr1	36554301	36554903	ag_LACat|PROMOTER	hypomethylated	hypermethylated
CpG: 96	EPHA10	p34.3	chr1	38218229	38218816	ag_LACat|INSIDE	hypomethylated	hypermethylated
CpG: 157	BMP8B	p34.2	chr1	40254335	40255134	ag_LACat|INSIDE	hypomethylated	hypermethylated
CpG: 33	TRIT1	p34.2	chr1	40348974	40349327	ag_LACat|INSIDE	hypomethylated	hypermethylated
CpG: 80	MFSD2A	p34.2	chr1	40420466	40421347	ag_LACat|PROMOTER	hypomethylated	hypermethylated
CpG: 66	ZNF642	p34.2	chr1	40942749	40943437	ag_LACat|PROMOTER	hypomethylated	hypermethylated
CpG: 69	DEM1	p34.2	chr1	40974066	40974736	ag_LACat|PROMOTER	hypomethylated	hypermethylated
CpG: 81	PPCS	p34.2	chr1	42922046	42922575	ag_LACat|DIVERGENT_PROMOTER	hypomethylated	hypermethylated
CpG: 45	EBNA1BP2	p34.2	chr1	43637464	43637986	ag_LACat|INSIDE	hypomethylated	hypermethylated
CpG: 75	CDC20	p34.2	chr1	43824173	43824833	ag_LACat|PROMOTER	hypomethylated	hypermethylated
CpG: 28	ELOVL1	p34.2	chr1	43833880	43834176	ag_LACat|PROMOTER	hypomethylated	hypermethylated
CpG: 43	KIF2C	p34.1	chr1	45205375	45205735	ag_LACat|PROMOTER	hypomethylated	hypermethylated
CpG: 67	PTCH2	p34.1	chr1	45308523	45309183	ag_LACat|INSIDE	hypomethylated	hypermethylated
CpG: 37	EIF2B3	p34.1	chr1	45452047	45452490	ag_LACat|INSIDE	hypomethylated	hypermethylated
CpG: 78	HECTD3	p34.1	chr1	45476203	45477058	ag_LACat|INSIDE	hypomethylated	hypermethylated
CpG: 51	TESK2	p34.1	chr1	45956312	45956853	ag_LACat|INSIDE	hypomethylated	hypermethylated
CpG: 71	ELAVL4	p33	chr1	50513625	50514263	ag_LACat|PROMOTER	hypermethylated	hypomethylated
CpG: 53	MIER1	p31.3	chr1	67390610	67391107	ag_LACat|PROMOTER	hypermethylated	hypomethylated
CpG: 66	GIPC2	p31.1	chr1	78511645	78512143	ag_LACat|INSIDE	hypomethylated	hypermethylated
CpG: 47	ODF2L	p22.3	chr1	86861597	86862110	ag_LACat|INSIDE	hypomethylated	hypermethylated
CpG: 68	EPHX4	p22.1	chr1	92495335	92495981	ag_LACat|PROMOTER	hypermethylated	hypomethylated
CpG: 72	SLC44A3	p21.3	chr1	95285635	95286361	ag_LACat|PROMOTER	hypomethylated	hypermethylated
CpG: 95	C1orf59	p13.3	chr1	109203621	109204324	ag_LACat|INSIDE	hypomethylated	hypermethylated
CpG: 61	GPSM2	p13.3	chr1	109419539	109420007	ag_LACat|PROMOTER	hypomethylated	hypermethylated
CpG: 67	HBXIP	p13.3	chr1	110949857	110950553	ag_LACat|INSIDE	hypomethylated	hypermethylated
CpG: 69	RHOC	p13.2	chr1	113249369	113250171	ag_LACat|INSIDE	hypomethylated	hypermethylated
CpG: 73	DENND2C	p13.2	chr1	115212370	115212921	ag_LACat|INSIDE	hypomethylated	hypermethylated
CpG: 98	TRIM45	p13.1	chr1	117664201	117665102	ag_LACat|INSIDE	hypomethylated	hypermethylated
CpG: 19	ADAMTSL4	q21.3	chr1	150534041	150534320	ag_LACat|DOWNSTREAM	hypermethylated	hypomethylated
CpG: 56	MIR554	q21.3	chr1	151512840	151513243	ag_LACat|PROMOTER	hypermethylated	hypomethylated
CpG: 44	SLC27A3	q21.3	chr1	153755937	153756285	ag_LACat|DOWNSTREAM	hypomethylated	hypermethylated
CpG: 192	SHE	q21.3	chr1	154474099	154474513	ag_LACat|INSIDE	hypomethylated	hypermethylated
CpG: 130	DCST1	q22	chr1	155022957	155023412	ag_LACat|INSIDE	hypomethylated	hypermethylated
CpG: 128	YY1AP1	q22	chr1	155657846	155658685	ag_LACat|INSIDE	hypomethylated	hypermethylated
CpG: 33	SSR2	q22	chr1	155990373	155990754	ag_LACat|INSIDE	hypermethylated	hypomethylated
CpG: 40	KIRREL	q23.1	chr1	157963704	157963984	ag_LACat|INSIDE	hypomethylated	hypermethylated
CpG: 52	USP21	q23.3	chr1	161129104	161129665	ag_LACat|PROMOTER	hypomethylated	hypermethylated
CpG: 54	PCP4L1	q23.3	chr1	161228467	161229007	ag_LACat|PROMOTER	hypomethylated	hypermethylated
CpG: 27	LOC642502	q23.3	chr1	161284193	161284432	ag_LACat|INSIDE	hypomethylated	hypermethylated
CpG: 62	DUSP12	q23.3	chr1	161719443	161720054	ag_LACat|PROMOTER	hypomethylated	hypermethylated
CpG: 42	DUSP27	q24.1	chr1	167090622	167091042	ag_LACat|INSIDE	hypomethylated	hypermethylated
CpG: 69	GPR161	q24.2	chr1	168105325	168106119	ag_LACat|INSIDE	hypomethylated	hypermethylated
CpG: 34	RGS16	q25.3	chr1	182573390	182573765	ag_LACat|INSIDE	hypomethylated	hypermethylated
CpG: 85	DHX9	q25.3	chr1	182808336	182809066	ag_LACat|PROMOTER	hypomethylated	hypermethylated
CpG: 129	C1orf21	q25.3	chr1	184355413	184356814	ag_LACat|PROMOTER	hypermethylated	hypomethylated
CpG: 53	C1orf106	q32.1	chr1	200860051	200860611	ag_LACat|PROMOTER	hypomethylated	hypermethylated
CpG: 54	LAD1	q32.1	chr1	201368578	201369076	ag_LACat|INSIDE	hypomethylated	hypermethylated
CpG: 98	SLC45A3	q32.1	chr1	205649023	205649899	ag_LACat|INSIDE	hypomethylated	hypermethylated
CpG: 47	PFKFB2	q32.2	chr1	207226308	207226823	ag_LACat|DIVERGENT_PROMOTER	hypomethylated	hypermethylated
CpG: 83	HHAT	q32.2	chr1	210502138	210502784	ag_LACat|PROMOTER	hypomethylated	hypermethylated
CpG: 46	ESRRG	q41	chr1	217310777	217311164	ag_LACat|INSIDE	hypermethylated	hypomethylated
CpG: 111	SLC30A10	q41	chr1	220101117	220102188	ag_LACat|INSIDE	hypermethylated	hypomethylated
CpG: 43	HLX	q41	chr1	221050463	221050839	ag_LACat|PROMOTER	hypermethylated	hypomethylated
CpG: 83	PYCR2	q42.12	chr1	226111623	226112520	ag_LACat|INSIDE	hypomethylated	hypermethylated
CpG: 93	MIXL1	q42.12	chr1	226411012	226411861	ag_LACat|PROMOTER	hypomethylated	hypermethylated
CpG: 104	OBSCN	q42.13	chr1	228565983	228567045	ag_LACat|INSIDE	hypomethylated	hypermethylated
CpG: 147	TARBP1	q42.2	chr1	234613971	234614923	ag_LACat|INSIDE	hypermethylated	hypomethylated
CpG: 101	TRIM58	q44	chr1	248020341	248021260	ag_LACat|PROMOTER	hypomethylated	hypermethylated
CpG: 71	ID2	p25.1	chr2	8819046	8819578	ag_LACat|PROMOTER	hypomethylated	hypermethylated
CpG: 133	ID2	p25.1	chr2	8825162	8826231	ag_LACat|DOWNSTREAM	hypomethylated	hypermethylated
CpG: 114	IAH1	p25.1	chr2	9614209	9615251	ag_LACat|PROMOTER	hypomethylated	hypermethylated
CpG: 102	PDIA6	p25.1	chr2	10952437	10953314	ag_LACat|INSIDE	hypomethylated	hypermethylated
CpG: 73	FKBP1B	p23.3	chr2	24272716	24273280	ag_LACat|INSIDE	hypomethylated	hypermethylated
CpG: 99	DNAJC27	p23.3	chr2	25194100	25195256	ag_LACat|INSIDE	hypomethylated	hypermethylated
CpG: 99	DTNB	p23.3	chr2	25895863	25896776	ag_LACat|INSIDE	hypomethylated	hypermethylated
CpG: 55	C2orf18	p23.3	chr2	26987044	26987432	ag_LACat|PROMOTER	hypomethylated	hypermethylated
CpG: 105	PPM1G	p23.3	chr2	27631899	27632877	ag_LACat|INSIDE	hypomethylated	hypermethylated
CpG: 81	SPDYA	p23.2	chr2	29033413	29033891	ag_LACat|PROMOTER	hypomethylated	hypermethylated
CpG: 51	YIPF4	p22.3	chr2	32502939	32503459	ag_LACat|INSIDE	hypomethylated	hypermethylated
CpG: 65	CCT4	p15	chr2	62115503	62115971	ag_LACat|INSIDE	hypomethylated	hypermethylated
CpG: 64	EHBP1	p15	chr2	62932604	62933372	ag_LACat|PROMOTER	hypermethylated	hypomethylated
CpG: 91	MEIS1	p14	chr2	66672394	66673638	ag_LACat|INSIDE	hypermethylated	hypomethylated
CpG: 87	PROKR1	p13.3	chr2	68870368	68871015	ag_LACat|PROMOTER	hypomethylated	hypermethylated
CpG: 54	C2orf42	p13.3	chr2	70417725	70418273	ag_LACat|INSIDE	hypomethylated	hypermethylated
CpG: 63	EXOC6B	p13.2	chr2	73052644	73053222	ag_LACat|INSIDE	hypomethylated	hypermethylated
CpG: 64	C2orf3	p12	chr2	75937703	75938164	ag_LACat|INSIDE	hypomethylated	hypermethylated
CpG: 63	C2orf68	p11.2	chr2	85838786	85839309	ag_LACat|INSIDE	hypomethylated	hypermethylated
CpG: 65	USP39	p11.2	chr2	85843177	85843673	ag_LACat|DIVERGENT_PROMOTER	hypomethylated	hypermethylated
CpG: 35	LMAN2L	q11.2	chr2	97405500	97405871	ag_LACat|INSIDE	hypomethylated	hypermethylated
CpG: 95	ANKRD39	q11.2	chr2	97523352	97524144	ag_LACat|INSIDE	hypomethylated	hypermethylated
CpG: 114	CNGA3	q11.2	chr2	98962830	98964203	ag_LACat|INSIDE	hypermethylated	hypomethylated
CpG: 102	EPB41L5	q14.2	chr2	120770358	120771184	ag_LACat|PROMOTER	hypomethylated	hypermethylated
CpG: 34	GLI2	q14.2	chr2	121624854	121625253	ag_LACat|INSIDE	hypomethylated	hypermethylated
CpG: 139	PTPN18	q21.1	chr2	131113164	131114238	ag_LACat|PROMOTER	hypomethylated	hypermethylated
CpG: 76	FAM123C	q21.1	chr2	131513351	131514174	ag_LACat|PROMOTER	hypomethylated	hypermethylated
CpG: 60	PLEKHB2	q21.1	chr2	131862771	131863399	ag_LACat|INSIDE	hypermethylated	hypomethylated
CpG: 131	TMEM163	q21.3	chr2	135475733	135476956	ag_LACat|INSIDE	hypomethylated	hypermethylated
CpG: 110	CACNB4	q23.3	chr2	152954656	152955710	ag_LACat|INSIDE	hypermethylated	hypomethylated
CpG: 66	BBS5	q31.1	chr2	170335855	170336479	ag_LACat|PROMOTER	hypomethylated	hypermethylated
CpG: 47	DLX2	q31.1	chr2	172963675	172964149	ag_LACat|DOWNSTREAM	hypermethylated	hypomethylated
CpG: 89	OLA1	q31.1	chr2	175112937	175113739	ag_LACat|INSIDE	hypomethylated	hypermethylated
CpG: 63	HOXD11	q31.1	chr2	176971864	176972236	ag_LACat|PROMOTER	hypermethylated	hypomethylated
CpG: 24	HOXD10	q31.1	chr2	176982084	176982326	ag_LACat|INSIDE	hypermethylated	hypomethylated
CpG: 56	RBM45	q31.2	chr2	178977137	178977804	ag_LACat|DIVERGENT_PROMOTER	hypomethylated	hypermethylated
CpG: 38	FRZB	q32.1	chr2	183730794	183731318	ag_LACat|INSIDE	hypermethylated	hypomethylated
CpG: 121	FAM117B	q33.2	chr2	203499532	203500543	ag_LACat|PROMOTER	hypomethylated	hypermethylated
CpG: 78	CYP20A1	q33.2	chr2	204103483	204104114	ag_LACat|INSIDE	hypomethylated	hypermethylated
CpG: 99	ABI2	q33.2	chr2	204192675	204193715	ag_LACat|PROMOTER	hypomethylated	hypermethylated
CpG: 53	LOC200726	q33.3	chr2	207506738	207507433	ag_LACat|PROMOTER	hypermethylated	hypomethylated
CpG: 101	CCNYL1	q33.3	chr2	208576299	208577114	ag_LACat|INSIDE	hypomethylated	hypermethylated
CpG: 59	UNC80	q34	chr2	210636390	210636903	ag_LACat|PROMOTER	hypermethylated	hypomethylated
CpG: 46	ARPC2	q35	chr2	219081681	219082019	ag_LACat|PROMOTER	hypomethylated	hypermethylated
CpG: 168	CCDC108	q35	chr2	219867657	219867978	ag_LACat|INSIDE	hypomethylated	hypermethylated
CpG: 40	STK16	q35	chr2	220110188	220110456	ag_LACat|INSIDE	hypomethylated	hypermethylated
CpG: 97	SPEG	q35	chr2	220349140	220349688	ag_LACat|INSIDE	hypomethylated	hypermethylated
CpG: 45	CHPF	q35	chr2	220406374	220406815	ag_LACat|INSIDE	hypomethylated	hypermethylated
CpG: 120	OBSL1	q35	chr2	220416893	220417868	ag_LACat|INSIDE	hypomethylated	hypermethylated
CpG: 75	PAX3	q36.1	chr2	223163342	223163872	ag_LACat|INSIDE	hypermethylated	hypomethylated
CpG: 33	FARSB	q36.1	chr2	223520571	223520937	ag_LACat|INSIDE	hypomethylated	hypermethylated
CpG: 90	RHBDD1	q36.3	chr2	227700339	227701054	ag_LACat|PROMOTER	hypomethylated	hypermethylated
CpG: 45	SPHKAP	q36.3	chr2	229045977	229046566	ag_LACat|INSIDE	hypomethylated	hypermethylated
CpG: 48	PSMD1	q37.1	chr2	231917327	231917910	ag_LACat|PROMOTER	hypomethylated	hypermethylated
CpG: 91	B3GNT7	q37.1	chr2	232260087	232261011	ag_LACat|PROMOTER	hypomethylated	hypermethylated
CpG: 198	CHRND	q37.1	chr2	233386636	233389173	ag_LACat|PROMOTER	hypomethylated	hypermethylated
CpG: 20	AGAP1	q37.2	chr2	236773925	237010430	ag_LACat|INSIDE	hypermethylated	hypomethylated
CpG: 89	FARP2	q37.3	chr2	242295485	242296227	ag_LACat|PROMOTER	hypomethylated	hypermethylated
CpG: 39	RAD18	p25.3	chr3	9004922	9005246	ag_LACat|INSIDE	hypermethylated	hypomethylated
CpG: 77	TTLL3	p25.3	chr3	9851461	9852140	ag_LACat|PROMOTER	hypomethylated	hypermethylated
CpG: 58	JAGN1	p25.3	chr3	9932168	9932666	ag_LACat|PROMOTER	hypomethylated	hypermethylated
CpG: 43	C3orf10	p25.3	chr3	10157193	10157643	ag_LACat|DIVERGENT_PROMOTER	hypomethylated	hypermethylated
CpG: 60	HDAC11	p25.1	chr3	13521516	13522227	ag_LACat|PROMOTER	hypomethylated	hypermethylated
CpG: 76	XPC	p25.1	chr3	14219768	14220198	ag_LACat|INSIDE	hypomethylated	hypermethylated
CpG: 75	ZFYVE20	p25.1	chr3	15139995	15140896	ag_LACat|INSIDE	hypermethylated	hypomethylated
CpG: 60	FBXL2	p22.3	chr3	33318862	33319333	ag_LACat|PROMOTER	hypomethylated	hypermethylated
CpG: 57	CYP8B1	p22.1	chr3	42922287	42922895	ag_LACat|PROMOTER	hypomethylated	hypermethylated
CpG: 47	CCDC12	p21.31	chr3	47017840	47018289	ag_LACat|INSIDE	hypomethylated	hypermethylated
CpG: 60	C3orf75	p21.31	chr3	47554788	47555435	ag_LACat|INSIDE	hypomethylated	hypermethylated
CpG: 108	MAP4	p21.31	chr3	48129972	48130870	ag_LACat|INSIDE	hypermethylated	hypomethylated
CpG: 48	ZNF589	p21.31	chr3	48282441	48282845	ag_LACat|PROMOTER	hypomethylated	hypermethylated
CpG: 62	PFKFB4	p21.31	chr3	48593979	48594866	ag_LACat|INSIDE	hypomethylated	hypermethylated
CpG: 89	NCKIPSD	p21.31	chr3	48722947	48723794	ag_LACat|INSIDE	hypomethylated	hypermethylated
CpG: 37	QARS	p21.31	chr3	49141978	49142341	ag_LACat|INSIDE	hypomethylated	hypermethylated
CpG: 69	USP19	p21.31	chr3	49157778	49158497	ag_LACat|INSIDE	hypomethylated	hypermethylated
CpG: 59	USP4	p21.31	chr3	49377374	49377852	ag_LACat|INSIDE	hypomethylated	hypermethylated
CpG: 36	MON1A	p21.31	chr3	49967169	49967451	ag_LACat|INSIDE	hypomethylated	hypermethylated
CpG: 69	SEMA3B	p21.31	chr3	50297432	50297976	ag_LACat|PROMOTER	hypomethylated	hypermethylated
CpG: 94	HYAL2	p21.31	chr3	50358390	50359650	ag_LACat|INSIDE	hypomethylated	hypermethylated
CpG: 64	TMEM115	p21.31	chr3	50396381	50397097	ag_LACat|INSIDE	hypomethylated	hypermethylated
CpG: 89	VPRBP	p21.2	chr3	51533321	51534117	ag_LACat|INSIDE	hypomethylated	hypermethylated
CpG: 80	RRP9	p21.2	chr3	51975608	51976162	ag_LACat|INSIDE	hypomethylated	hypermethylated
CpG: 116	GPR62	p21.2	chr3	51989800	51990601	ag_LACat|INSIDE	hypermethylated	hypomethylated
CpG: 61	NEK4	p21.1	chr3	52804587	52805110	ag_LACat|INSIDE	hypomethylated	hypermethylated
CpG: 131	PRKCD	p21.1	chr3	53194723	53196159	ag_LACat|PROMOTER	hypermethylated	hypomethylated
CpG: 54	DCP1A	p21.1	chr3	53381356	53381887	ag_LACat|INSIDE	hypomethylated	hypermethylated
CpG: 119	CHDH	p21.1	chr3	53879601	53880362	ag_LACat|INSIDE	hypomethylated	hypermethylated
CpG: 57	C3orf67	p14.2	chr3	59035386	59035992	ag_LACat|INSIDE	hypomethylated	hypermethylated
CpG: 55	PSMD6	p14.1	chr3	64008946	64009267	ag_LACat|INSIDE	hypomethylated	hypermethylated
CpG: 105	RYBP	p13	chr3	72495841	72496891	ag_LACat|PROMOTER	hypermethylated	hypomethylated
CpG: 101	ST3GAL6	q12.1	chr3	98451279	98452018	ag_LACat|PROMOTER	hypermethylated	hypomethylated
CpG: 70	NAA50	q13.2	chr3	113464453	113464975	ag_LACat|INSIDE	hypomethylated	hypermethylated
CpG: 75	CASR	q21.1	chr3	121902797	121903665	ag_LACat|INSIDE	hypermethylated	hypomethylated
CpG: 62	SEMA5B	q21.1	chr3	122640773	122641297	ag_LACat|INSIDE	hypomethylated	hypermethylated
CpG: 48	SLC12A8	q21.2	chr3	124860634	124860973	ag_LACat|INSIDE	hypomethylated	hypermethylated
CpG: 56	CHCHD6	q21.3	chr3	126422894	126423634	ag_LACat|PROMOTER	hypomethylated	hypermethylated
CpG: 170	PLXNA1	q21.3	chr3	126701396	126703264	ag_LACat|PROMOTER	hypomethylated	hypermethylated
CpG: 49	RUVBL1	q21.3	chr3	127842292	127842880	ag_LACat|INSIDE	hypomethylated	hypermethylated
CpG: 110	SOX14	q22.3	chr3	137482971	137484418	ag_LACat|PROMOTER	hypermethylated	hypomethylated
CpG: 58	COPB2	q23	chr3	139108228	139108963	ag_LACat|INSIDE	hypomethylated	hypermethylated
CpG: 99	ACPL2	q23	chr3	140949858	140950952	ag_LACat|PROMOTER	hypomethylated	hypermethylated
CpG: 59	ZIC1	q24	chr3	147138970	147139538	ag_LACat|DOWNSTREAM	hypermethylated	hypomethylated
CpG: 56	AGTR1	q24	chr3	148415486	148415826	ag_LACat|PROMOTER	hypomethylated	hypermethylated
CpG: 59	HLTF	q24	chr3	148803878	148804572	ag_LACat|INSIDE	hypomethylated	hypermethylated
CpG: 56	LEKR1	q25.31	chr3	156543881	156544328	ag_LACat|PROMOTER	hypomethylated	hypermethylated
CpG: 44	PARL	q27.1	chr3	183602415	183602840	ag_LACat|INSIDE	hypomethylated	hypermethylated
CpG: 93	PSMD2	q27.1	chr3	184016549	184017371	ag_LACat|PROMOTER	hypermethylated	hypomethylated
CpG: 96	EIF4G1	q27.1	chr3	184032172	184033217	ag_LACat|PROMOTER	hypomethylated	hypermethylated
CpG: 141	EPHB3	q27.1	chr3	184279165	184280702	ag_LACat|PROMOTER	hypomethylated	hypermethylated
CpG: 82	TMEM41A	q27.2	chr3	185216346	185217114	ag_LACat|INSIDE	hypomethylated	hypermethylated
CpG: 93	TRA2B	q27.2	chr3	185655089	185656020	ag_LACat|INSIDE	hypomethylated	hypermethylated
CpG: 102	SENP5	q29	chr3	196594564	196595451	ag_LACat|PROMOTER	hypomethylated	hypermethylated
CpG: 78	CPLX1	p16.3	chr4	775045	775938	ag_LACat|DOWNSTREAM	hypomethylated	hypermethylated
CpG: 82	CPLX1	p16.3	chr4	788860	789713	ag_LACat|INSIDE	hypomethylated	hypermethylated
CpG: 173	CPLX1	p16.3	chr4	818625	821014	ag_LACat|INSIDE	hypomethylated	hypermethylated
CpG: 47	SPON2	p16.3	chr4	1161110	1161669	ag_LACat|INSIDE	hypomethylated	hypermethylated
CpG: 163	TMEM129	p16.3	chr4	1722288	1723082	ag_LACat|INSIDE	hypermethylated	hypomethylated
CpG: 56	EVC2	p16.2	chr4	5709954	5710510	ag_LACat|INSIDE	hypomethylated	hypermethylated
CpG: 62	CNO	p16.1	chr4	6717914	6718567	ag_LACat|INSIDE	hypomethylated	hypermethylated
CpG: 46	ANAPC4	p15.2	chr4	25378814	25379274	ag_LACat|PROMOTER	hypomethylated	hypermethylated
CpG: 48	ARL9	q12	chr4	57371591	57371946	ag_LACat|INSIDE	hypomethylated	hypermethylated
CpG: 51	EPHA5	q13.1	chr4	66536022	66536696	ag_LACat|PROMOTER	hypermethylated	hypomethylated
CpG: 49	BTC	q13.3	chr4	75719102	75719765	ag_LACat|INSIDE	hypermethylated	hypomethylated
CpG: 56	CDKL2	q21.1	chr4	76555407	76556107	ag_LACat|INSIDE	hypomethylated	hypermethylated
CpG: 65	PRDM8	q21.21	chr4	81104743	81105510	ag_LACat|PROMOTER	hypomethylated	hypermethylated
CpG: 114	WDFY3	q21.23	chr4	85886767	85887572	ag_LACat|INSIDE	hypermethylated	hypomethylated
CpG: 72	C4orf36	q21.3	chr4	87813294	87813726	ag_LACat|INSIDE	hypomethylated	hypermethylated
CpG: 120	METAP1	q23	chr4	99916359	99917561	ag_LACat|PROMOTER	hypomethylated	hypermethylated
CpG: 68	SGMS2	q25	chr4	108745851	108746519	ag_LACat|INSIDE	hypomethylated	hypermethylated
CpG: 121	UGT8	q26	chr4	115519425	115520920	ag_LACat|PROMOTER	hypermethylated	hypomethylated
CpG: 125	PRSS12	q26	chr4	119273264	119274439	ag_LACat|INSIDE	hypomethylated	hypermethylated
CpG: 186	LARP1B	q28.2	chr4	128981851	128983403	ag_LACat|PROMOTER	hypomethylated	hypermethylated
CpG: 66	MMAA	q31.21	chr4	146540062	146540606	ag_LACat|PROMOTER	hypermethylated	hypomethylated
CpG: 23	LRAT	q32.1	chr4	155661634	155662014	ag_LACat|PROMOTER	hypermethylated	hypomethylated
CpG: 57	GRIA2	q32.1	chr4	158143342	158143991	ag_LACat|INSIDE	hypermethylated	hypomethylated
CpG: 80	TMEM192	q32.3	chr4	166033404	166034176	ag_LACat|INSIDE	hypomethylated	hypermethylated
CpG: 58	PALLD	q32.3	chr4	169799079	169799573	ag_LACat|INSIDE	hypermethylated	hypomethylated
CpG: 36	HAND2	q34.1	chr4	174439859	174440197	ag_LACat|DOWNSTREAM	hypermethylated	hypomethylated
CpG: 113	VEGFC	q34.3	chr4	177713304	177714456	ag_LACat|INSIDE	hypermethylated	hypomethylated
CpG: 56	C4orf41	q35.1	chr4	184644020	184644431	ag_LACat|DOWNSTREAM	hypomethylated	hypermethylated
CpG: 28	SORBS2	q35.1	chr4	186559999	186560396	ag_LACat|INSIDE	hypermethylated	hypomethylated
CpG: 122	SLC9A3	p15.33	chr5	523773	524912	ag_LACat|INSIDE	hypomethylated	hypermethylated
CpG: 87	CEP72	p15.33	chr5	611959	612837	ag_LACat|PROMOTER	hypomethylated	hypermethylated
CpG: 96	CLPTM1L	p15.33	chr5	1344550	1345475	ag_LACat|INSIDE	hypomethylated	hypermethylated
CpG: 72	SLC6A3	p15.33	chr5	1385951	1386857	ag_LACat|DOWNSTREAM	hypomethylated	hypermethylated
CpG: 146	LPCAT1	p15.33	chr5	1522988	1524571	ag_LACat|INSIDE	hypomethylated	hypermethylated
CpG: 67	UBE2QL1	p15.31	chr5	6449045	6449659	ag_LACat|INSIDE	hypermethylated	hypomethylated
CpG: 97	ROPN1L	p15.2	chr5	10441584	10442475	ag_LACat|PROMOTER	hypomethylated	hypermethylated
CpG: 68	TTC33	p13.1	chr5	40755505	40756224	ag_LACat|INSIDE	hypomethylated	hypermethylated
CpG: 44	CCNB1	q13.2	chr5	68462717	68463252	ag_LACat|PROMOTER	hypomethylated	hypermethylated
CpG: 76	RAD17	q13.2	chr5	68665086	68665740	ag_LACat|PROMOTER	hypomethylated	hypermethylated
CpG: 42	BDP1	q13.2	chr5	70751403	70751878	ag_LACat|PROMOTER	hypomethylated	hypermethylated
CpG: 117	PDE8B	q13.3	chr5	76506047	76507214	ag_LACat|PROMOTER	hypomethylated	hypermethylated
CpG: 79	MSH3	q14.1	chr5	79949973	79950407	ag_LACat|PROMOTER	hypomethylated	hypermethylated
CpG: 23	TMEM167A	q14.2	chr5	82373065	82373307	ag_LACat|INSIDE	hypermethylated	hypomethylated
CpG: 111	EDIL3	q14.3	chr5	83679553	83680651	ag_LACat|INSIDE	hypermethylated	hypomethylated
CpG: 58	C5orf13	q22.1	chr5	111093490	111093952	ag_LACat|PROMOTER	hypermethylated	hypomethylated
CpG: 100	P4HA2	q31.1	chr5	131563138	131563914	ag_LACat|PROMOTER	hypomethylated	hypermethylated
CpG: 43	RAD50	q31.1	chr5	131892582	131892974	ag_LACat|PROMOTER	hypomethylated	hypermethylated
CpG: 69	KIF3A	q31.1	chr5	132072716	132073426	ag_LACat|INSIDE	hypomethylated	hypermethylated
CpG: 94	SHROOM1	q31.1	chr5	132160898	132161767	ag_LACat|INSIDE	hypermethylated	hypomethylated
CpG: 134	SPOCK1	q31.2	chr5	136834055	136835036	ag_LACat|INSIDE	hypomethylated	hypermethylated
CpG: 76	HSPA9	q31.2	chr5	137910888	137911642	ag_LACat|INSIDE	hypermethylated	hypomethylated
CpG: 42	TMCO6	q31.3	chr5	140019045	140019536	ag_LACat|INSIDE	hypomethylated	hypermethylated
CpG: 134	PCDHAC1	q31.3	chr5	140305789	140307176	ag_LACat|PROMOTER	hypomethylated	hypermethylated
CpG: 69	TCOF1	q32	chr5	149737078	149737873	ag_LACat|PROMOTER	hypomethylated	hypermethylated
CpG: 95	ADAM19	q33.3	chr5	157002207	157003141	ag_LACat|INSIDE	hypomethylated	hypermethylated
CpG: 91	LSM11	q33.3	chr5	157170462	157171213	ag_LACat|PROMOTER	hypomethylated	hypermethylated
CpG: 48	ERGIC1	q35.1	chr5	172261119	172261674	ag_LACat|PROMOTER	hypermethylated	hypomethylated
CpG: 56	MSX2	q35.2	chr5	174147861	174148420	ag_LACat|PROMOTER	hypermethylated	hypomethylated
CpG: 93	SFXN1	q35.2	chr5	174905375	174906104	ag_LACat|PROMOTER	hypermethylated	hypomethylated
CpG: 104	FAM193B	q35.3	chr5	176980837	176981785	ag_LACat|INSIDE	hypomethylated	hypermethylated
CpG: 63	PROP1	q35.3	chr5	177411419	177411981	ag_LACat|DOWNSTREAM	hypomethylated	hypermethylated
CpG: 73	ZNF879	q35.3	chr5	178450660	178451188	ag_LACat|PROMOTER	hypomethylated	hypermethylated
CpG: 176	SCGB3A1	q35.3	chr5	180017076	180019058	ag_LACat|DOWNSTREAM	hypomethylated	hypermethylated
CpG: 55	RREB1	p24.3	chr6	7141017	7141530	ag_LACat|INSIDE	hypomethylated	hypermethylated
CpG: 92	MBOAT1	p22.3	chr6	20212259	20213137	ag_LACat|INSIDE	hypomethylated	hypermethylated
CpG: 62	KIAA0319	p22.3	chr6	24645948	24646428	ag_LACat|INSIDE	hypomethylated	hypermethylated
CpG: 72	GMNN	p22.3	chr6	24775048	24775762	ag_LACat|PROMOTER	hypomethylated	hypermethylated
CpG: 47	FAM65B	p22.3	chr6	24910663	24911185	ag_LACat|INSIDE	hypomethylated	hypermethylated
CpG: 45	LOC222699	p22.1	chr6	28186432	28186848	ag_LACat|INSIDE	hypomethylated	hypermethylated
CpG: 86	HCG4P6	p22.1	chr6	29894132	29895151	ag_LACat|PROMOTER	hypomethylated	hypermethylated
CpG: 53	TRIM15	p22.1	chr6	30139756	30140288	ag_LACat|INSIDE	hypermethylated	hypomethylated
CpG: 161	FLOT1	p21.33	chr6	30710385	30710966	ag_LACat|INSIDE	hypermethylated	hypomethylated
CpG: 45	LSM2	p21.33	chr6	31774499	31774890	ag_LACat|INSIDE	hypomethylated	hypermethylated
CpG: 185	HSPA1A	p21.33	chr6	31783284	31783519	ag_LACat|INSIDE	hypomethylated	hypermethylated
CpG: 52	PPT2	p21.32	chr6	32121835	32122360	ag_LACat|INSIDE	hypomethylated	hypermethylated
CpG: 39	TAP2	p21.32	chr6	32806299	32806678	ag_LACat|INSIDE	hypomethylated	hypermethylated
CpG: 21	COL11A2	p21.32	chr6	33159956	33160254	ag_LACat|INSIDE	hypermethylated	hypomethylated
CpG: 56	C6orf125	p21.31	chr6	33679150	33679672	ag_LACat|INSIDE	hypomethylated	hypermethylated
CpG: 52	RPS10	p21.31	chr6	34393321	34393987	ag_LACat|INSIDE	hypomethylated	hypermethylated
CpG: 91	FANCE	p21.31	chr6	35419937	35420737	ag_LACat|PROMOTER	hypomethylated	hypermethylated
CpG: 121	TOMM6	p21.1	chr6	41755137	41755521	ag_LACat|PROMOTER	hypomethylated	hypermethylated
CpG: 18	SRF	p21.1	chr6	43141985	43142214	ag_LACat|INSIDE	hypomethylated	hypermethylated
CpG: 51	ABCC10	p21.1	chr6	43395241	43395916	ag_LACat|PROMOTER	hypomethylated	hypermethylated
CpG: 61	COL9A1	q13	chr6	70992081	70992930	ag_LACat|INSIDE	hypomethylated	hypermethylated
CpG: 93	FAM135A	q13	chr6	71122900	71123792	ag_LACat|PROMOTER	hypomethylated	hypermethylated
CpG: 60	RNGTT	q15	chr6	89672925	89673625	ag_LACat|INSIDE	hypomethylated	hypermethylated
CpG: 29	LIN28B	q16.3	chr6	105400833	105401181	ag_LACat|PROMOTER	hypermethylated	hypomethylated
CpG: 32	NR2E1	q21	chr6	108491080	108491418	ag_LACat|INSIDE	hypermethylated	hypomethylated
CpG: 45	C6orf186	q21	chr6	110679402	110679850	ag_LACat|INSIDE	hypomethylated	hypermethylated
CpG: 61	TSPYL1	q22.1	chr6	116600485	116601155	ag_LACat|INSIDE	hypomethylated	hypermethylated
CpG: 109	NUS1	q22.1	chr6	117996370	117997377	ag_LACat|PROMOTER	hypomethylated	hypermethylated
CpG: 54	HDDC2	q22.31	chr6	125622719	125623090	ag_LACat|INSIDE	hypermethylated	hypomethylated
CpG: 35	HBS1L	q23.3	chr6	135375768	135376163	ag_LACat|INSIDE	hypermethylated	hypomethylated
CpG: 116	HECA	q24.1	chr6	139455994	139456921	ag_LACat|PROMOTER	hypermethylated	hypomethylated
CpG: 52	FUCA2	q24.2	chr6	143832399	143832982	ag_LACat|INSIDE	hypomethylated	hypermethylated
CpG: 89	ESR1	q25.1	chr6	152128831	152129754	ag_LACat|INSIDE	hypomethylated	hypermethylated
CpG: 20	SUN1	p22.3	chr7	852949	853213	ag_LACat|PROMOTER	hypomethylated	hypermethylated
CpG: 99	SUN1	p22.3	chr7	855367	856193	ag_LACat|PROMOTER	hypomethylated	hypermethylated
CpG: 62	COX19	p22.3	chr7	1014672	1015155	ag_LACat|INSIDE	hypomethylated	hypermethylated
CpG: 86	MAD1L1	p22.3	chr7	2272037	2272819	ag_LACat|INSIDE	hypomethylated	hypermethylated
CpG: 88	IQCE	p22.3	chr7	2598639	2599220	ag_LACat|INSIDE	hypomethylated	hypermethylated
CpG: 82	AMZ1	p22.3	chr7	2727654	2728378	ag_LACat|INSIDE	hypomethylated	hypermethylated
CpG: 24	SDK1	p22.2	chr7	3341671	4169746	ag_LACat|INSIDE	hypermethylated	hypomethylated
CpG: 56	KIAA0415	p22.1	chr7	4815009	4815538	ag_LACat|PROMOTER	hypomethylated	hypermethylated
CpG: 105	C7orf26	p22.1	chr7	6629291	6630213	ag_LACat|PROMOTER	hypomethylated	hypermethylated
CpG: 55	NUPL2	p15.3	chr7	23221445	23222026	ag_LACat|INSIDE	hypomethylated	hypermethylated
CpG: 47	C7orf31	p15.3	chr7	25219462	25219945	ag_LACat|INSIDE	hypomethylated	hypermethylated
CpG: 97	TMED4	p13	chr7	44621251	44622336	ag_LACat|INSIDE	hypomethylated	hypermethylated
CpG: 63	C7orf40	p13	chr7	45026301	45026648	ag_LACat|PROMOTER	hypomethylated	hypermethylated
CpG: 68	IGFBP1	p12.3	chr7	45928017	45928372	ag_LACat|INSIDE	hypermethylated	hypomethylated
CpG: 39	VSTM2A	p11.2	chr7	54609709	54610132	ag_LACat|PROMOTER	hypermethylated	hypomethylated
CpG: 56	SEC61G	p11.2	chr7	54826556	54827168	ag_LACat|PROMOTER	hypomethylated	hypermethylated
CpG: 114	DNAJC30	q11.23	chr7	73097156	73097798	ag_LACat|INSIDE	hypomethylated	hypermethylated
CpG: 78	STX1A	q11.23	chr7	73133383	73134196	ag_LACat|INSIDE	hypomethylated	hypermethylated
CpG: 170	GTF2I	q11.23	chr7	74071574	74072932	ag_LACat|PROMOTER	hypermethylated	hypomethylated
CpG: 40	SRCRB4D	q11.23	chr7	76009217	76009663	ag_LACat|DOWNSTREAM	hypomethylated	hypermethylated
CpG: 70	MAGI2	q21.11	chr7	79082996	79083791	ag_LACat|PROMOTER	hypermethylated	hypomethylated
CpG: 71	ZNF804B	q21.13	chr7	88388441	88389224	ag_LACat|PROMOTER	hypermethylated	hypomethylated
CpG: 85	CASD1	q21.3	chr7	94139044	94139960	ag_LACat|PROMOTER	hypermethylated	hypomethylated
CpG: 78	PTCD1	q22.1	chr7	99036079	99036461	ag_LACat|INSIDE	hypomethylated	hypermethylated
CpG: 67	GPC2	q22.1	chr7	99768888	99769586	ag_LACat|INSIDE	hypomethylated	hypermethylated
CpG: 70	GPC2	q22.1	chr7	99774710	99775281	ag_LACat|INSIDE	hypomethylated	hypermethylated
CpG: 47	C7orf51	q22.1	chr7	100091153	100091528	ag_LACat|INSIDE	hypomethylated	hypermethylated
CpG: 45	AGFG2	q22.1	chr7	100136436	100136874	ag_LACat|PROMOTER	hypomethylated	hypermethylated
CpG: 57	TFR2	q22.1	chr7	100230699	100231321	ag_LACat|INSIDE	hypermethylated	hypomethylated
CpG: 101	POP7	q22.1	chr7	100303066	100304001	ag_LACat|PROMOTER	hypomethylated	hypermethylated
CpG: 122	UFSP1	q22.1	chr7	100486730	100487584	ag_LACat|INSIDE	hypomethylated	hypermethylated
CpG: 60	C7orf68	q32.1	chr7	128095710	128096160	ag_LACat|PROMOTER	hypomethylated	hypermethylated
CpG: 69	FLNC	q32.1	chr7	128470464	128471175	ag_LACat|INSIDE	hypermethylated	hypomethylated
CpG: 91	IRF5	q32.1	chr7	128577873	128578763	ag_LACat|PROMOTER	hypomethylated	hypermethylated
CpG: 83	UBE2H	q32.2	chr7	129592013	129592852	ag_LACat|INSIDE	hypermethylated	hypomethylated
CpG: 75	SLC35B4	q33	chr7	134001229	134002003	ag_LACat|INSIDE	hypomethylated	hypermethylated
CpG: 84	C7orf49	q33	chr7	134854950	134855665	ag_LACat|INSIDE	hypomethylated	hypermethylated
CpG: 97	MKRN1	q34	chr7	140178297	140179434	ag_LACat|INSIDE	hypermethylated	hypomethylated
CpG: 80	BRAF	q34	chr7	140623979	140624924	ag_LACat|INSIDE	hypermethylated	hypomethylated
CpG: 48	FAM115A	q35	chr7	143598859	143599459	ag_LACat|INSIDE	hypermethylated	hypomethylated
CpG: 84	CNTNAP2	q35	chr7	145813127	145814039	ag_LACat|PROMOTER	hypermethylated	hypomethylated
CpG: 145	ZNF398	q36.1	chr7	148844261	148845523	ag_LACat|PROMOTER	hypomethylated	hypermethylated
CpG: 77	LRRC61	q36.1	chr7	150019979	150020503	ag_LACat|PROMOTER	hypomethylated	hypermethylated
CpG: 120	ATG9B	q36.1	chr7	150715330	150716365	ag_LACat|INSIDE	hypomethylated	hypermethylated
CpG: 108	WDR86	q36.1	chr7	151078445	151079475	ag_LACat|INSIDE	hypomethylated	hypermethylated
CpG: 92	NOM1	q36.3	chr7	156742404	156743100	ag_LACat|INSIDE	hypomethylated	hypermethylated
CpG: 43	XPO7	p21.3	chr8	21867752	21868172	ag_LACat|DOWNSTREAM	hypomethylated	hypermethylated
CpG: 94	NUDT18	p21.3	chr8	21966496	21967348	ag_LACat|INSIDE	hypomethylated	hypermethylated
CpG: 86	SLC39A14	p21.3	chr8	22224544	22225259	ag_LACat|PROMOTER	hypomethylated	hypermethylated
CpG: 118	PPP3CC	p21.3	chr8	22298381	22299117	ag_LACat|PROMOTER	hypomethylated	hypermethylated
CpG: 164	NEFM	p21.2	chr8	24770940	24772558	ag_LACat|PROMOTER	hypermethylated	hypomethylated
CpG: 91	GSR	p12	chr8	30584804	30585666	ag_LACat|INSIDE	hypomethylated	hypermethylated
CpG: 95	PPP2CB	p12	chr8	30669432	30670499	ag_LACat|INSIDE	hypomethylated	hypermethylated
CpG: 85	PROSC	p11.23	chr8	37619795	37620806	ag_LACat|PROMOTER	hypomethylated	hypermethylated
CpG: 175	GPR124	p11.23	chr8	37654028	37656082	ag_LACat|PROMOTER	hypomethylated	hypermethylated
CpG: 52	GINS4	p11.21	chr8	41386495	41386945	ag_LACat|PROMOTER	hypomethylated	hypermethylated
CpG: 73	UBE2V2	q11.21	chr8	48920828	48921432	ag_LACat|PROMOTER	hypomethylated	hypermethylated
CpG: 48	SDR16C5	q12.1	chr8	57232376	57232719	ag_LACat|INSIDE	hypomethylated	hypermethylated
CpG: 32	ARMC1	q13.1	chr8	66546028	66546423	ag_LACat|INSIDE	hypomethylated	hypermethylated
CpG: 64	TMEM70	q21.11	chr8	74888430	74888889	ag_LACat|INSIDE	hypomethylated	hypermethylated
CpG: 53	ZFAND1	q21.13	chr8	82632998	82633709	ag_LACat|INSIDE	hypomethylated	hypermethylated
CpG: 50	C8orf47	q22.2	chr8	99076742	99077256	ag_LACat|INSIDE	hypomethylated	hypermethylated
CpG: 62	ANKRD46	q22.2	chr8	101571472	101571978	ag_LACat|INSIDE	hypomethylated	hypermethylated
CpG: 31	GRHL2	q22.3	chr8	102504514	102504819	ag_LACat|PROMOTER	hypermethylated	hypomethylated
CpG: 104	GRHL2	q22.3	chr8	102505470	102506386	ag_LACat|INSIDE	hypomethylated	hypermethylated
CpG: 67	GOLSYN	q23.2	chr8	110656845	110657289	ag_LACat|PROMOTER	hypomethylated	hypermethylated
CpG: 44	GOLSYN	q23.2	chr8	110703445	110703858	ag_LACat|INSIDE	hypermethylated	hypomethylated
CpG: 74	DEPDC6	q24.12	chr8	120885825	120886557	ag_LACat|PROMOTER	hypomethylated	hypermethylated
CpG: 64	JRK	q24.3	chr8	143750798	143751477	ag_LACat|INSIDE	hypomethylated	hypermethylated
CpG: 135	GLI4	q24.3	chr8	144349122	144349904	ag_LACat|PROMOTER	hypomethylated	hypermethylated
CpG: 89	ZC3H3	q24.3	chr8	144623191	144623912	ag_LACat|INSIDE	hypomethylated	hypermethylated
CpG: 59	GSDMD	q24.3	chr8	144635336	144636062	ag_LACat|PROMOTER	hypomethylated	hypermethylated
CpG: 92	PYCRL	q24.3	chr8	144691442	144692211	ag_LACat|INSIDE	hypomethylated	hypermethylated
CpG: 122	TSTA3	q24.3	chr8	144699226	144700496	ag_LACat|INSIDE	hypomethylated	hypermethylated
CpG: 104	ZNF623	q24.3	chr8	144717898	144718732	ag_LACat|PROMOTER	hypomethylated	hypermethylated
CpG: 134	GRINA	q24.3	chr8	145063964	145065367	ag_LACat|DIVERGENT_PROMOTER	hypomethylated	hypermethylated
CpG: 90	VPS28	q24.3	chr8	145653372	145654121	ag_LACat|INSIDE	hypomethylated	hypermethylated
CpG: 101	KIFC2	q24.3	chr8	145697847	145698744	ag_LACat|INSIDE	hypomethylated	hypermethylated
CpG: 125	LRRC14	q24.3	chr8	145747552	145747902	ag_LACat|INSIDE	hypomethylated	hypermethylated
CpG: 74	ZNF34	q24.3	chr8	146012163	146012876	ag_LACat|INSIDE	hypomethylated	hypermethylated
CpG: 106	ZNF517	q24.3	chr8	146024018	146024743	ag_LACat|DIVERGENT_PROMOTER	hypomethylated	hypermethylated
CpG: 94	ZNF252	q24.3	chr8	146228238	146228930	ag_LACat|INSIDE	hypomethylated	hypermethylated
CpG: 60	DMRT2	p24.3	chr9	1042367	1042897	ag_LACat|PROMOTER	hypermethylated	hypomethylated
CpG: 81	GLDC	p24.1	chr9	6645050	6645929	ag_LACat|INSIDE	hypomethylated	hypermethylated
CpG: 120	TUSC1	p21.2	chr9	25677492	25678640	ag_LACat|INSIDE	hypermethylated	hypomethylated
CpG: 77	TMEM215	p21.1	chr9	32782951	32783573	ag_LACat|PROMOTER	hypomethylated	hypermethylated
CpG: 38	GALT	p13.3	chr9	34646568	34647008	ag_LACat|DIVERGENT_PROMOTER	hypomethylated	hypermethylated
CpG: 83	RUSC2	p13.3	chr9	35489657	35490686	ag_LACat|PROMOTER	hypermethylated	hypomethylated
CpG: 76	GNE	p13.3	chr9	36258278	36258839	ag_LACat|INSIDE	hypomethylated	hypermethylated
CpG: 89	ZCCHC7	p13.2	chr9	37120036	37120664	ag_LACat|PROMOTER	hypomethylated	hypermethylated
CpG: 54	TOMM5	p13.2	chr9	37592156	37592774	ag_LACat|INSIDE	hypomethylated	hypermethylated
CpG: 58	ALDH1B1	p13.2	chr9	38392732	38393171	ag_LACat|INSIDE	hypomethylated	hypermethylated
CpG: 67	FXN	q21.11	chr9	71650692	71651194	ag_LACat|INSIDE	hypomethylated	hypermethylated
CpG: 110	APBA1	q21.12	chr9	72286884	72288096	ag_LACat|INSIDE	hypomethylated	hypermethylated
CpG: 59	GCNT1	q21.13	chr9	79073909	79074511	ag_LACat|PROMOTER	hypomethylated	hypermethylated
CpG: 108	GNA14	q21.2	chr9	80262432	80263623	ag_LACat|INSIDE	hypomethylated	hypermethylated
CpG: 77	FBP1	q22.32	chr9	97401277	97402057	ag_LACat|INSIDE	hypomethylated	hypermethylated
CpG: 100	FANCC	q22.32	chr9	98079225	98080244	ag_LACat|INSIDE	hypomethylated	hypermethylated
CpG: 82	CTSL2	q22.33	chr9	99800840	99801719	ag_LACat|INSIDE	hypomethylated	hypermethylated
CpG: 37	KIAA1529	q22.33	chr9	100069912	100070295	ag_LACat|INSIDE	hypermethylated	hypomethylated
CpG: 49	TAL2	q31.2	chr9	108418401	108418986	ag_LACat|PROMOTER	hypomethylated	hypermethylated
CpG: 115	UGCG	q31.3	chr9	114658675	114659746	ag_LACat|PROMOTER	hypomethylated	hypermethylated
CpG: 42	ATP6V1G1	q32	chr9	117349853	117350430	ag_LACat|PROMOTER	hypomethylated	hypermethylated
CpG: 82	TTLL11	q33.2	chr9	124854896	124855786	ag_LACat|INSIDE	hypomethylated	hypermethylated
CpG: 32	PSMB7	q33.3	chr9	127177332	127177871	ag_LACat|INSIDE	hypermethylated	hypomethylated
CpG: 81	PPP6C	q33.3	chr9	127951420	127952258	ag_LACat|INSIDE	hypomethylated	hypermethylated
CpG: 59	GAPVD1	q33.3	chr9	128023901	128024633	ag_LACat|PROMOTER	hypomethylated	hypermethylated
CpG: 71	ZBTB43	q33.3	chr9	129567108	129567820	ag_LACat|PROMOTER	hypomethylated	hypermethylated
CpG: 28	C9orf117	q34.11	chr9	130461505	130461851	ag_LACat|PROMOTER	hypomethylated	hypermethylated
CpG: 68	TOR2A	q34.11	chr9	130497275	130497892	ag_LACat|INSIDE	hypomethylated	hypermethylated
CpG: 43	PIP5KL1	q34.11	chr9	130683971	130684392	ag_LACat|INSIDE	hypomethylated	hypermethylated
CpG: 65	PIP5KL1	q34.11	chr9	130689441	130690259	ag_LACat|INSIDE	hypomethylated	hypermethylated
CpG: 144	LOC389791	q34.11	chr9	130890825	130891068	ag_LACat|INSIDE	hypomethylated	hypermethylated
CpG: 82	SLC27A4	q34.11	chr9	131102491	131103267	ag_LACat|PROMOTER	hypomethylated	hypermethylated
CpG: 84	WDR34	q34.11	chr9	131418935	131419350	ag_LACat|INSIDE	hypomethylated	hypermethylated
CpG: 51	C9orf114	q34.11	chr9	131591725	131592227	ag_LACat|INSIDE	hypomethylated	hypermethylated
CpG: 101	AIF1L	q34.12	chr9	133971680	133972586	ag_LACat|PROMOTER	hypomethylated	hypermethylated
CpG: 32	NTNG2	q34.13	chr9	135039629	135040037	ag_LACat|INSIDE	hypermethylated	hypomethylated
CpG: 154	BARHL1	q34.13	chr9	135464589	135466237	ag_LACat|INSIDE	hypomethylated	hypermethylated
CpG: 73	REXO4	q34.2	chr9	136282730	136283435	ag_LACat|INSIDE	hypomethylated	hypermethylated
CpG: 129	WDR5	q34.2	chr9	137000479	137002039	ag_LACat|PROMOTER	hypomethylated	hypermethylated
CpG: 110	COL5A1	q34.3	chr9	137533385	137534430	ag_LACat|PROMOTER	hypomethylated	hypermethylated
CpG: 56	KCNT1	q34.3	chr9	138606454	138606893	ag_LACat|INSIDE	hypomethylated	hypermethylated
CpG: 127	DNLZ	q34.3	chr9	139257799	139258289	ag_LACat|INSIDE	hypomethylated	hypermethylated
CpG: 102	TRAF2	q34.3	chr9	139780349	139781472	ag_LACat|PROMOTER	hypomethylated	hypermethylated
CpG: 117	COBRA1	q34.3	chr9	140149168	140150495	ag_LACat|PROMOTER	hypomethylated	hypermethylated
CpG: 153	ARRDC1	q34.3	chr9	140499498	140500883	ag_LACat|PROMOTER	hypomethylated	hypermethylated
CpG: 88	CACNA1B	q34.3	chr9	140917368	140917774	ag_LACat|INSIDE	hypomethylated	hypermethylated
CpG: 61	PITRM1	p15.2	chr10	3214708	3215300	ag_LACat|INSIDE	hypomethylated	hypermethylated
CpG: 102	RBM17	p15.1	chr10	6130814	6131723	ag_LACat|PROMOTER	hypomethylated	hypermethylated
CpG: 79	TAF3	p14	chr10	7860261	7861044	ag_LACat|PROMOTER	hypomethylated	hypermethylated
CpG: 36	PRPF18	p13	chr10	13628862	13629304	ag_LACat|PROMOTER	hypomethylated	hypermethylated
CpG: 158	ITGB1	p11.22	chr10	33246276	33247671	ag_LACat|INSIDE	hypomethylated	hypermethylated
CpG: 62	CUL2	p11.21	chr10	35378920	35379655	ag_LACat|INSIDE	hypomethylated	hypermethylated
CpG: 93	RET	q11.21	chr10	43600143	43601012	ag_LACat|INSIDE	hypomethylated	hypermethylated
CpG: 51	ZNF485	q11.21	chr10	44101786	44102344	ag_LACat|PROMOTER	hypomethylated	hypermethylated
CpG: 73	MARCH8	q11.21	chr10	46089941	46090387	ag_LACat|INSIDE	hypomethylated	hypermethylated
CpG: 79	ANTXRL	q11.22	chr10	47655682	47656416	ag_LACat|PROMOTER	hypermethylated	hypomethylated
CpG: 111	GDF10	q11.22	chr10	48438450	48439021	ag_LACat|INSIDE	hypermethylated	hypomethylated
CpG: 133	PHYHIPL	q21.1	chr10	60935836	60937038	ag_LACat|PROMOTER	hypermethylated	hypomethylated
CpG: 101	SIRT1	q21.3	chr10	69644153	69645231	ag_LACat|PROMOTER	hypomethylated	hypermethylated
CpG: 169	STOX1	q21.3	chr10	70586903	70588228	ag_LACat|PROMOTER	hypomethylated	hypermethylated
CpG: 67	AIFM2	q22.1	chr10	71892067	71892854	ag_LACat|INSIDE	hypomethylated	hypermethylated
CpG: 106	NODAL	q22.1	chr10	72200071	72201324	ag_LACat|INSIDE	hypomethylated	hypermethylated
CpG: 55	UNC5B	q22.1	chr10	72977189	72977750	ag_LACat|INSIDE	hypomethylated	hypermethylated
CpG: 106	CHST3	q22.1	chr10	73723773	73724792	ag_LACat|PROMOTER	hypomethylated	hypermethylated
CpG: 68	PPP3CB	q22.2	chr10	75254989	75255782	ag_LACat|INSIDE	hypomethylated	hypermethylated
CpG: 93	LDB3	q23.2	chr10	88470887	88471869	ag_LACat|INSIDE	hypomethylated	hypermethylated
CpG: 69	PAPSS2	q23.2	chr10	89419355	89419998	ag_LACat|PROMOTER	hypomethylated	hypermethylated
CpG: 87	IFIT5	q23.31	chr10	91174477	91175165	ag_LACat|INSIDE	hypomethylated	hypermethylated
CpG: 94	PDLIM1	q24.1	chr10	97050162	97051140	ag_LACat|INSIDE	hypomethylated	hypermethylated
CpG: 60	ZDHHC16	q24.1	chr10	99205864	99206226	ag_LACat|DIVERGENT_PROMOTER	hypomethylated	hypermethylated
CpG: 48	MORN4	q24.2	chr10	99392831	99393402	ag_LACat|INSIDE	hypomethylated	hypermethylated
CpG: 71	ZFYVE27	q24.2	chr10	99496591	99497431	ag_LACat|PROMOTER	hypomethylated	hypermethylated
CpG: 32	CWF19L1	q24.31	chr10	102027068	102027474	ag_LACat|INSIDE	hypomethylated	hypermethylated
CpG: 38	POLL	q24.32	chr10	103347725	103348045	ag_LACat|INSIDE	hypomethylated	hypermethylated
CpG: 47	GSTO2	q25.1	chr10	106028554	106029010	ag_LACat|PROMOTER	hypomethylated	hypermethylated
CpG: 68	TACC2	q26.13	chr10	123922896	123923516	ag_LACat|PROMOTER	hypomethylated	hypermethylated
CpG: 59	PSTK	q26.13	chr10	124739805	124740220	ag_LACat|INSIDE	hypomethylated	hypermethylated
CpG: 109	PTPRE	q26.2	chr10	129705422	129706268	ag_LACat|INSIDE	hypomethylated	hypermethylated
CpG: 95	LRRC27	q26.3	chr10	134145225	134146029	ag_LACat|PROMOTER	hypomethylated	hypermethylated
CpG: 136	UTF1	q26.3	chr10	135043191	135044477	ag_LACat|PROMOTER	hypomethylated	hypermethylated
CpG: 105	CALY	q26.3	chr10	135138717	135139739	ag_LACat|DOWNSTREAM	hypomethylated	hypermethylated
CpG: 79	MTG1	q26.3	chr10	135207477	135207928	ag_LACat|PROMOTER	hypomethylated	hypermethylated
CpG: 137	PTDSS2	p15.5	chr11	450078	451174	ag_LACat|DIVERGENT_PROMOTER	hypomethylated	hypermethylated
CpG: 156	RNH1	p15.5	chr11	506350	507928	ag_LACat|INSIDE	hypomethylated	hypermethylated
CpG: 182	C11orf35	p15.5	chr11	554850	556520	ag_LACat|INSIDE	hypomethylated	hypermethylated
CpG: 65	EPS8L2	p15.5	chr11	720570	721373	ag_LACat|INSIDE	hypomethylated	hypermethylated
CpG: 130	LOC255512	p15.5	chr11	1331018	1331488	ag_LACat|INSIDE	hypomethylated	hypermethylated
CpG: 312	ASCL2	p15.5	chr11	2290138	2292962	ag_LACat|INSIDE	hypomethylated	hypermethylated
CpG: 47	SLC22A18	p15.4	chr11	2923393	2923679	ag_LACat|PROMOTER	hypomethylated	hypermethylated
CpG: 49	RRP8	p15.4	chr11	6624526	6624840	ag_LACat|INSIDE	hypermethylated	hypomethylated
CpG: 88	TAF10	p15.4	chr11	6632849	6633750	ag_LACat|INSIDE	hypermethylated	hypomethylated
CpG: 62	TUB	p15.4	chr11	8102321	8102670	ag_LACat|PROMOTER	hypomethylated	hypermethylated
CpG: 84	ST5	p15.4	chr11	8892087	8892803	ag_LACat|INSIDE	hypomethylated	hypermethylated
CpG: 40	INSC	p15.2	chr11	15136055	15136556	ag_LACat|PROMOTER	hypomethylated	hypermethylated
CpG: 52	SYT13	p11.2	chr11	45307410	45307938	ag_LACat|INSIDE	hypermethylated	hypomethylated
CpG: 119	SLC35C1	p11.2	chr11	45825605	45826620	ag_LACat|PROMOTER	hypomethylated	hypermethylated
CpG: 79	MAPK8IP1	p11.2	chr11	45907017	45907830	ag_LACat|PROMOTER	hypomethylated	hypermethylated
CpG: 45	AMBRA1	p11.2	chr11	46615155	46615679	ag_LACat|PROMOTER	hypomethylated	hypermethylated
CpG: 170	PTPRJ	p11.2	chr11	48001624	48003206	ag_LACat|PROMOTER	hypermethylated	hypomethylated
CpG: 63	BEST1	q12.3	chr11	61722846	61723390	ag_LACat|INSIDE	hypomethylated	hypermethylated
CpG: 45	INCENP	q12.3	chr11	61891186	61891718	ag_LACat|PROMOTER	hypomethylated	hypermethylated
CpG: 43	INTS5	q12.3	chr11	62420525	62420971	ag_LACat|INSIDE	hypomethylated	hypermethylated
CpG: 59	BSCL2	q12.3	chr11	62473423	62474090	ag_LACat|INSIDE	hypomethylated	hypermethylated
CpG: 84	NAA40	q13.1	chr11	63706025	63706846	ag_LACat|PROMOTER	hypomethylated	hypermethylated
CpG: 61	COX8A	q13.1	chr11	63741870	63742588	ag_LACat|PROMOTER	hypomethylated	hypermethylated
CpG: 85	OTUB1	q13.1	chr11	63753388	63754425	ag_LACat|INSIDE	hypomethylated	hypermethylated
CpG: 121	MACROD1	q13.1	chr11	63933033	63934106	ag_LACat|INSIDE	hypomethylated	hypermethylated
CpG: 58	DNAJC4	q13.1	chr11	63997618	63998297	ag_LACat|PROMOTER	hypomethylated	hypermethylated
CpG: 97	VEGFB	q13.1	chr11	64001734	64002738	ag_LACat|PROMOTER	hypomethylated	hypermethylated
CpG: 157	NRXN2	q13.1	chr11	64480330	64481303	ag_LACat|INSIDE	hypomethylated	hypermethylated
CpG: 90	MEN1	q13.1	chr11	64577255	64578337	ag_LACat|INSIDE	hypomethylated	hypermethylated
CpG: 115	SAC3D1	q13.1	chr11	64808288	64809178	ag_LACat|PROMOTER	hypomethylated	hypermethylated
CpG: 59	KAT5	q13.1	chr11	65479306	65479944	ag_LACat|PROMOTER	hypomethylated	hypermethylated
CpG: 78	RNASEH2C	q13.1	chr11	65487624	65488298	ag_LACat|INSIDE	hypomethylated	hypermethylated
CpG: 53	SNX32	q13.1	chr11	65601239	65601575	ag_LACat|PROMOTER	hypomethylated	hypermethylated
CpG: 135	DRAP1	q13.1	chr11	65686753	65687471	ag_LACat|INSIDE	hypomethylated	hypermethylated
CpG: 41	CNIH2	q13.2	chr11	66049729	66050229	ag_LACat|INSIDE	hypomethylated	hypermethylated
CpG: 100	SLC29A2	q13.2	chr11	66138763	66139714	ag_LACat|INSIDE	hypomethylated	hypermethylated
CpG: 98	PC	q13.2	chr11	66725674	66726366	ag_LACat|INSIDE	hypomethylated	hypermethylated
CpG: 80	RAD9A	q13.2	chr11	67159166	67160015	ag_LACat|PROMOTER	hypomethylated	hypermethylated
CpG: 58	TMEM134	q13.2	chr11	67236382	67236919	ag_LACat|INSIDE	hypomethylated	hypermethylated
CpG: 119	UNC93B1	q13.2	chr11	67770434	67771304	ag_LACat|INSIDE	hypermethylated	hypomethylated
CpG: 58	ORAOV1	q13.3	chr11	69489776	69490292	ag_LACat|INSIDE	hypomethylated	hypermethylated
CpG: 94	P2RY2	q13.4	chr11	72929077	72929843	ag_LACat|PROMOTER	hypomethylated	hypermethylated
CpG: 62	PLEKHB1	q13.4	chr11	73371785	73372558	ag_LACat|INSIDE	hypermethylated	hypomethylated
CpG: 58	PPME1	q13.4	chr11	73882221	73882596	ag_LACat|DIVERGENT_PROMOTER	hypomethylated	hypermethylated
CpG: 87	LRRC32	q13.5	chr11	76381673	76382165	ag_LACat|PROMOTER	hypermethylated	hypomethylated
CpG: 54	CCDC83	q14.1	chr11	85565878	85566454	ag_LACat|PROMOTER	hypomethylated	hypermethylated
CpG: 64	GPR83	q21	chr11	94134247	94134873	ag_LACat|INSIDE	hypomethylated	hypermethylated
CpG: 56	REXO2	q23.2	chr11	114310044	114310515	ag_LACat|PROMOTER	hypomethylated	hypermethylated
CpG: 94	TTC36	q23.3	chr11	118401239	118401598	ag_LACat|INSIDE	hypomethylated	hypermethylated
CpG: 55	SIAE	q24.2	chr11	124543340	124543738	ag_LACat|INSIDE	hypomethylated	hypermethylated
CpG: 76	NRGN	q24.2	chr11	124609571	124610469	ag_LACat|PROMOTER	hypermethylated	hypomethylated
CpG: 106	FEZ1	q24.2	chr11	125365150	125366283	ag_LACat|INSIDE	hypermethylated	hypomethylated
CpG: 78	SRPR	q24.2	chr11	126138326	126138911	ag_LACat|INSIDE	hypomethylated	hypermethylated
CpG: 89	TPI1	p13.31	chr12	6976437	6977373	ag_LACat|PROMOTER	hypermethylated	hypomethylated
CpG: 95	ATN1	p13.31	chr12	7046311	7047244	ag_LACat|INSIDE	hypomethylated	hypermethylated
CpG: 125	ARNTL2	p11.23	chr12	27485769	27486651	ag_LACat|PROMOTER	hypermethylated	hypomethylated
CpG: 77	WNT10B	q13.12	chr12	49363646	49364389	ag_LACat|INSIDE	hypomethylated	hypermethylated
CpG: 52	RHEBL1	q13.12	chr12	49463411	49463987	ag_LACat|INSIDE	hypomethylated	hypermethylated
CpG: 45	AQP2	q13.12	chr12	50349031	50349520	ag_LACat|INSIDE	hypermethylated	hypomethylated
CpG: 38	TFCP2	q13.13	chr12	51566679	51567110	ag_LACat|PROMOTER	hypomethylated	hypermethylated
CpG: 62	SPRYD3	q13.13	chr12	53472940	53473493	ag_LACat|INSIDE	hypomethylated	hypermethylated
CpG: 108	ZNF740	q13.13	chr12	53574469	53575143	ag_LACat|DIVERGENT_PROMOTER	hypomethylated	hypermethylated
CpG: 56	ESPL1	q13.13	chr12	53662084	53662466	ag_LACat|INSIDE	hypomethylated	hypermethylated
CpG: 116	AAAS	q13.13	chr12	53718680	53719687	ag_LACat|PROMOTER	hypermethylated	hypomethylated
CpG: 43	MAP3K12	q13.13	chr12	53886578	53887089	ag_LACat|INSIDE	hypomethylated	hypermethylated
CpG: 88	HOXC13	q13.13	chr12	54332825	54333767	ag_LACat|INSIDE	hypermethylated	hypomethylated
CpG: 37	RAB5B	q13.2	chr12	56367601	56368130	ag_LACat|PROMOTER	hypomethylated	hypermethylated
CpG: 68	COQ10A	q13.3	chr12	56660429	56661149	ag_LACat|DIVERGENT_PROMOTER	hypomethylated	hypermethylated
CpG: 47	TIMELESS	q13.3	chr12	56842858	56843094	ag_LACat|INSIDE	hypomethylated	hypermethylated
CpG: 49	PIP4K2C	q13.3	chr12	57984832	57985264	ag_LACat|PROMOTER	hypomethylated	hypermethylated
CpG: 108	SRGAP1	q14.2	chr12	64237383	64238391	ag_LACat|PROMOTER	hypomethylated	hypermethylated
CpG: 53	FRS2	q15	chr12	69864000	69864472	ag_LACat|PROMOTER	hypomethylated	hypermethylated
CpG: 93	ZDHHC17	q21.2	chr12	77157497	77158378	ag_LACat|PROMOTER	hypomethylated	hypermethylated
CpG: 32	MYF5	q21.31	chr12	81110682	81111088	ag_LACat|PROMOTER	hypermethylated	hypomethylated
CpG: 44	SLC6A15	q21.31	chr12	85306278	85306863	ag_LACat|INSIDE	hypermethylated	hypomethylated
CpG: 62	SLC5A8	q23.2	chr12	101603430	101603908	ag_LACat|INSIDE	hypermethylated	hypomethylated
CpG: 118	DRAM1	q23.2	chr12	102270725	102271647	ag_LACat|PROMOTER	hypomethylated	hypermethylated
CpG: 72	FICD	q23.3	chr12	108908718	108909509	ag_LACat|PROMOTER	hypomethylated	hypermethylated
CpG: 60	TRAFD1	q24.13	chr12	112563144	112563801	ag_LACat|PROMOTER	hypomethylated	hypermethylated
CpG: 56	RFC5	q24.23	chr12	118454418	118454971	ag_LACat|PROMOTER	hypomethylated	hypermethylated
CpG: 28	WSB2	q24.23	chr12	118499090	118499426	ag_LACat|PROMOTER	hypermethylated	hypomethylated
CpG: 107	SPPL3	q24.31	chr12	121341633	121342480	ag_LACat|INSIDE	hypomethylated	hypermethylated
CpG: 127	KDM2B	q24.31	chr12	121975209	121976046	ag_LACat|INSIDE	hypermethylated	hypomethylated
CpG: 68	DENR	q24.31	chr12	123237075	123237665	ag_LACat|PROMOTER	hypomethylated	hypermethylated
CpG: 32	SNRNP35	q24.31	chr12	123942664	123942975	ag_LACat|INSIDE	hypomethylated	hypermethylated
CpG: 65	AACS	q24.31	chr12	125549669	125550244	ag_LACat|PROMOTER	hypomethylated	hypermethylated
CpG: 88	MGC16384	q24.33	chr12	129307961	129308342	ag_LACat|PROMOTER	hypomethylated	hypermethylated
CpG: 117	EP400NL	q24.33	chr12	132568624	132569660	ag_LACat|PROMOTER	hypomethylated	hypermethylated
CpG: 154	POLE	q24.33	chr12	133263548	133263996	ag_LACat|INSIDE	hypomethylated	hypermethylated
CpG: 154	PXMP2	q24.33	chr12	133264079	133264658	ag_LACat|DIVERGENT_PROMOTER	hypomethylated	hypermethylated
CpG: 135	PGAM5	q24.33	chr12	133286765	133287988	ag_LACat|PROMOTER	hypomethylated	hypermethylated
CpG: 103	RASL11A	q12.2	chr13	27844682	27845500	ag_LACat|INSIDE	hypomethylated	hypermethylated
CpG: 97	KATNAL1	q12.3	chr13	30880893	30881883	ag_LACat|INSIDE	hypermethylated	hypomethylated
CpG: 46	MAB21L1	q13.3	chr13	36052556	36053057	ag_LACat|PROMOTER	hypermethylated	hypomethylated
CpG: 53	SUCLA2	q14.2	chr13	48575054	48575594	ag_LACat|INSIDE	hypomethylated	hypermethylated
CpG: 55	THSD1	q14.3	chr13	52979950	52980584	ag_LACat|INSIDE	hypomethylated	hypermethylated
CpG: 81	UGGT2	q32.1	chr13	96705205	96705903	ag_LACat|INSIDE	hypomethylated	hypermethylated
CpG: 108	CARKD	q34	chr13	111267797	111268700	ag_LACat|PROMOTER	hypomethylated	hypermethylated
CpG: 47	HAUS4	q11.2	chr14	23425964	23426485	ag_LACat|INSIDE	hypomethylated	hypermethylated
CpG: 99	CDH24	q11.2	chr14	23527024	23527370	ag_LACat|PROMOTER	hypomethylated	hypermethylated
CpG: 72	PSME1	q12	chr14	24605067	24605742	ag_LACat|PROMOTER	hypermethylated	hypomethylated
CpG: 122	PRKD1	q12	chr14	30396222	30397400	ag_LACat|INSIDE	hypermethylated	hypomethylated
CpG: 115	GPR137C	q22.1	chr14	53019712	53020231	ag_LACat|DIVERGENT_PROMOTER	hypomethylated	hypermethylated
CpG: 89	ERO1L	q22.1	chr14	53161949	53162767	ag_LACat|INSIDE	hypomethylated	hypermethylated
CpG: 78	STYX	q22.1	chr14	53196581	53197433	ag_LACat|PROMOTER	hypomethylated	hypermethylated
CpG: 26	DLGAP5	q22.3	chr14	55658187	55658527	ag_LACat|INSIDE	hypomethylated	hypermethylated
CpG: 63	RTN1	q23.1	chr14	60336903	60337469	ag_LACat|INSIDE	hypermethylated	hypomethylated
CpG: 151	TMEM30B	q23.1	chr14	61747047	61748064	ag_LACat|INSIDE	hypomethylated	hypermethylated
CpG: 118	RGS6	q24.2	chr14	72398615	72399551	ag_LACat|PROMOTER	hypomethylated	hypermethylated
CpG: 40	PAPLN	q24.2	chr14	73706316	73706655	ag_LACat|INSIDE	hypomethylated	hypermethylated
CpG: 73	TMEM90A	q24.3	chr14	74892438	74893159	ag_LACat|INSIDE	hypomethylated	hypermethylated
CpG: 60	DLST	q24.3	chr14	75348453	75349083	ag_LACat|PROMOTER	hypomethylated	hypermethylated
CpG: 53	FAM164C	q24.3	chr14	75536005	75536382	ag_LACat|DIVERGENT_PROMOTER	hypomethylated	hypermethylated
CpG: 137	ISM2	q24.3	chr14	77964542	77965502	ag_LACat|INSIDE	hypomethylated	hypermethylated
CpG: 40	PSMC1	q32.11	chr14	90722831	90723278	ag_LACat|PROMOTER	hypomethylated	hypermethylated
CpG: 56	KIAA1409	q32.12	chr14	93896715	93897487	ag_LACat|INSIDE	hypomethylated	hypermethylated
CpG: 84	VRK1	q32.2	chr14	97263600	97264258	ag_LACat|PROMOTER	hypomethylated	hypermethylated
CpG: 108	ANKRD9	q32.31	chr14	102983002	102983910	ag_LACat|PROMOTER	hypomethylated	hypermethylated
CpG: 280	CKB	q32.32	chr14	103987099	103989840	ag_LACat|INSIDE	hypomethylated	hypermethylated
CpG: 46	C14orf2	q32.33	chr14	104387545	104388029	ag_LACat|INSIDE	hypomethylated	hypermethylated
CpG: 87	ADSSL1	q32.33	chr14	105189910	105190636	ag_LACat|PROMOTER	hypomethylated	hypermethylated
CpG: 125	SIVA1	q32.33	chr14	105218996	105220014	ag_LACat|PROMOTER	hypomethylated	hypermethylated
CpG: 94	PACS2	q32.33	chr14	105864458	105865460	ag_LACat|INSIDE	hypomethylated	hypermethylated
CpG: 143	ATP10A	q12	chr15	26107509	26108822	ag_LACat|INSIDE	hypomethylated	hypermethylated
CpG: 124	TJP1	q13.1	chr15	30114295	30115247	ag_LACat|INSIDE	hypomethylated	hypermethylated
CpG: 68	MTMR15	q13.2	chr15	31195658	31196382	ag_LACat|PROMOTER	hypomethylated	hypermethylated
CpG: 82	SLC12A6	q14	chr15	34629618	34630418	ag_LACat|PROMOTER	hypomethylated	hypermethylated
CpG: 48	IVD	q15.1	chr15	40697828	40698213	ag_LACat|INSIDE	hypomethylated	hypermethylated
CpG: 46	FAM82A2	q15.1	chr15	41047220	41047623	ag_LACat|INSIDE	hypomethylated	hypermethylated
CpG: 52	TYRO3	q15.1	chr15	41877426	41877845	ag_LACat|DOWNSTREAM	hypomethylated	hypermethylated
CpG: 40	SNAP23	q15.1	chr15	42782968	42783371	ag_LACat|PROMOTER	hypomethylated	hypermethylated
CpG: 101	STARD9	q15.2	chr15	42867312	42868253	ag_LACat|PROMOTER	hypermethylated	hypomethylated
CpG: 29	MFAP1	q15.3	chr15	44116651	44117079	ag_LACat|INSIDE	hypomethylated	hypermethylated
CpG: 100	AP4E1	q21.2	chr15	51200215	51201309	ag_LACat|PROMOTER	hypomethylated	hypermethylated
CpG: 98	MAPK6	q21.2	chr15	52311226	52312157	ag_LACat|PROMOTER	hypomethylated	hypermethylated
CpG: 79	MYO5C	q21.2	chr15	52587328	52588067	ag_LACat|INSIDE	hypomethylated	hypermethylated
CpG: 80	LACTB	q22.2	chr15	63414053	63414889	ag_LACat|INSIDE	hypomethylated	hypermethylated
CpG: 137	RBPMS2	q22.31	chr15	65066880	65068310	ag_LACat|INSIDE	hypermethylated	hypomethylated
CpG: 64	IGDCC3	q22.31	chr15	65648015	65648543	ag_LACat|INSIDE	hypomethylated	hypermethylated
CpG: 94	PTPLAD1	q22.31	chr15	65822669	65823529	ag_LACat|PROMOTER	hypomethylated	hypermethylated
CpG: 31	NOX5	q23	chr15	69323949	69324235	ag_LACat|INSIDE	hypomethylated	hypermethylated
CpG: 47	SNUPN	q24.2	chr15	75917641	75918224	ag_LACat|INSIDE	hypermethylated	hypomethylated
CpG: 51	ETFA	q24.3	chr15	76603590	76604059	ag_LACat|INSIDE	hypomethylated	hypermethylated
CpG: 92	MORF4L1	q25.1	chr15	79165209	79166043	ag_LACat|INSIDE	hypomethylated	hypermethylated
CpG: 56	MESDC2	q25.1	chr15	81281846	81282428	ag_LACat|INSIDE	hypomethylated	hypermethylated
CpG: 66	STARD5	q25.1	chr15	81616235	81616979	ag_LACat|INSIDE	hypomethylated	hypermethylated
CpG: 95	POLG	q26.1	chr15	89877614	89878586	ag_LACat|INSIDE	hypomethylated	hypermethylated
CpG: 34	TTLL13	q26.1	chr15	90792573	90792928	ag_LACat|PROMOTER	hypomethylated	hypermethylated
CpG: 90	IQGAP1	q26.1	chr15	90931116	90932047	ag_LACat|PROMOTER	hypomethylated	hypermethylated
CpG: 54	RCCD1	q26.1	chr15	91497959	91498573	ag_LACat|PROMOTER	hypomethylated	hypermethylated
CpG: 41	FAM169B	q26.3	chr15	98971438	98971900	ag_LACat|DOWNSTREAM	hypermethylated	hypomethylated
CpG: 115	TM2D3	q26.3	chr15	102192131	102193306	ag_LACat|INSIDE	hypomethylated	hypermethylated
CpG: 150	HBQ1	p13.3	chr16	230656	231735	ag_LACat|INSIDE	hypomethylated	hypermethylated
CpG: 105	RHOT2	p13.3	chr16	717898	719081	ag_LACat|PROMOTER	hypomethylated	hypermethylated
CpG: 164	FBXL16	p13.3	chr16	743884	745923	ag_LACat|INSIDE	hypomethylated	hypermethylated
CpG: 113	LMF1	p13.3	chr16	1020294	1021308	ag_LACat|INSIDE	hypomethylated	hypermethylated
CpG: 134	CLCN7	p13.3	chr16	1524492	1525515	ag_LACat|INSIDE	hypomethylated	hypermethylated
CpG: 94	TSC2	p13.3	chr16	2097933	2098382	ag_LACat|DIVERGENT_PROMOTER	hypomethylated	hypermethylated
CpG: 84	DCI	p13.3	chr16	2301171	2301952	ag_LACat|INSIDE	hypomethylated	hypermethylated
CpG: 126	AMDHD2	p13.3	chr16	2570200	2571085	ag_LACat|PROMOTER	hypomethylated	hypermethylated
CpG: 63	KCTD5	p13.3	chr16	2732316	2732891	ag_LACat|PROMOTER	hypomethylated	hypermethylated
CpG: 63	MGC3771	p13.3	chr16	3156308	3156876	ag_LACat|DOWNSTREAM	hypomethylated	hypermethylated
CpG: 54	CLUAP1	p13.3	chr16	3550793	3551204	ag_LACat|DIVERGENT_PROMOTER	hypomethylated	hypermethylated
CpG: 113	TRAP1	p13.3	chr16	3767000	3767915	ag_LACat|INSIDE	hypomethylated	hypermethylated
CpG: 127	SRL	p13.3	chr16	4233228	4234353	ag_LACat|DOWNSTREAM	hypomethylated	hypermethylated
CpG: 202	SOCS1	p13.13	chr16	11348517	11350671	ag_LACat|INSIDE	hypomethylated	hypermethylated
CpG: 33	PARN	p13.12	chr16	14723614	14723992	ag_LACat|INSIDE	hypomethylated	hypermethylated
CpG: 79	NTAN1	p13.11	chr16	15149176	15150050	ag_LACat|INSIDE	hypomethylated	hypermethylated
CpG: 36	C16orf63	p13.11	chr16	15982287	15982691	ag_LACat|INSIDE	hypomethylated	hypermethylated
CpG: 78	EEF2K	p12.2	chr16	22217252	22217877	ag_LACat|PROMOTER	hypomethylated	hypermethylated
CpG: 97	SCNN1G	p12.2	chr16	23193705	23194813	ag_LACat|PROMOTER	hypermethylated	hypomethylated
CpG: 101	EARS2	p12.2	chr16	23568426	23568798	ag_LACat|INSIDE	hypermethylated	hypomethylated
CpG: 46	ERN2	p12.2	chr16	23724249	23724761	ag_LACat|INSIDE	hypomethylated	hypermethylated
CpG: 54	TMEM219	p11.2	chr16	29972984	29973519	ag_LACat|PROMOTER	hypomethylated	hypermethylated
CpG: 52	ALDOA	p11.2	chr16	30064206	30064577	ag_LACat|PROMOTER	hypomethylated	hypermethylated
CpG: 67	PPP4C	p11.2	chr16	30087260	30087830	ag_LACat|PROMOTER	hypomethylated	hypermethylated
CpG: 52	CD2BP2	p11.2	chr16	30366173	30366719	ag_LACat|INSIDE	hypomethylated	hypermethylated
CpG: 62	ZNF771	p11.2	chr16	30411438	30412058	ag_LACat|PROMOTER	hypomethylated	hypermethylated
CpG: 137	ZNF768	p11.2	chr16	30537585	30538931	ag_LACat|INSIDE	hypomethylated	hypermethylated
CpG: 52	LONP2	q12.1	chr16	48278076	48278653	ag_LACat|DIVERGENT_PROMOTER	hypomethylated	hypermethylated
CpG: 222	CBLN1	q12.1	chr16	49314013	49316518	ag_LACat|INSIDE	hypermethylated	hypomethylated
CpG: 72	SALL1	q12.1	chr16	51168244	51169146	ag_LACat|DOWNSTREAM	hypermethylated	hypomethylated
CpG: 54	MT2A	q12.2	chr16	56642130	56642483	ag_LACat|PROMOTER	hypermethylated	hypomethylated
CpG: 57	MT1E	q12.2	chr16	56659122	56659708	ag_LACat|PROMOTER	hypomethylated	hypermethylated
CpG: 32	SLC38A7	q21	chr16	58718340	58718674	ag_LACat|INSIDE	hypomethylated	hypermethylated
CpG: 90	TK2	q21	chr16	66583231	66584120	ag_LACat|INSIDE	hypomethylated	hypermethylated
CpG: 68	CES8	q22.1	chr16	67034455	67035327	ag_LACat|INSIDE	hypomethylated	hypermethylated
CpG: 44	C16orf70	q22.1	chr16	67143288	67143693	ag_LACat|PROMOTER	hypermethylated	hypomethylated
CpG: 74	FAM65A	q22.1	chr16	67562590	67563382	ag_LACat|PROMOTER	hypermethylated	hypomethylated
CpG: 92	THAP11	q22.1	chr16	67875733	67876728	ag_LACat|PROMOTER	hypomethylated	hypermethylated
CpG: 49	ZFP90	q22.1	chr16	68563771	68564321	ag_LACat|PROMOTER	hypomethylated	hypermethylated
CpG: 93	VPS4A	q22.1	chr16	69345400	69345920	ag_LACat|INSIDE	hypomethylated	hypermethylated
CpG: 39	DDX19A	q22.1	chr16	70380586	70380985	ag_LACat|PROMOTER	hypomethylated	hypermethylated
CpG: 111	MTSS1L	q22.1	chr16	70719119	70720478	ag_LACat|INSIDE	hypomethylated	hypermethylated
CpG: 50	DHODH	q22.2	chr16	72042304	72042856	ag_LACat|DIVERGENT_PROMOTER	hypomethylated	hypermethylated
CpG: 47	ADAT1	q23.1	chr16	75656881	75657344	ag_LACat|INSIDE	hypomethylated	hypermethylated
CpG: 64	C16orf46	q23.2	chr16	81110458	81111176	ag_LACat|INSIDE	hypermethylated	hypomethylated
CpG: 71	KLHDC4	q24.2	chr16	87799126	87799739	ag_LACat|INSIDE	hypomethylated	hypermethylated
CpG: 101	IL17C	q24.3	chr16	88700428	88701597	ag_LACat|PROMOTER	hypomethylated	hypermethylated
CpG: 92	CDT1	q24.3	chr16	88869753	88870487	ag_LACat|PROMOTER	hypermethylated	hypomethylated
CpG: 115	FANCA	q24.3	chr16	89882366	89883321	ag_LACat|INSIDE	hypomethylated	hypermethylated
CpG: 48	GAS8	q24.3	chr16	90088923	90089386	ag_LACat|DIVERGENT_PROMOTER	hypomethylated	hypermethylated
CpG: 179	GEMIN4	p13.3	chr17	655108	655643	ag_LACat|INSIDE	hypomethylated	hypermethylated
CpG: 145	NXN	p13.3	chr17	881756	883425	ag_LACat|INSIDE	hypomethylated	hypermethylated
CpG: 67	BHLHA9	p13.3	chr17	1171367	1171890	ag_LACat|PROMOTER	hypomethylated	hypermethylated
CpG: 60	DPH1	p13.3	chr17	1933130	1933885	ag_LACat|DIVERGENT_PROMOTER	hypomethylated	hypermethylated
CpG: 81	SMG6	p13.3	chr17	2206482	2206995	ag_LACat|INSIDE	hypomethylated	hypermethylated
CpG: 114	SHPK	p13.2	chr17	3539446	3539685	ag_LACat|INSIDE	hypomethylated	hypermethylated
CpG: 131	CAMKK1	p13.2	chr17	3795544	3796852	ag_LACat|PROMOTER	hypomethylated	hypermethylated
CpG: 74	ANKFY1	p13.2	chr17	4166693	4167384	ag_LACat|INSIDE	hypomethylated	hypermethylated
CpG: 70	ZFP3	p13.2	chr17	4981336	4981988	ag_LACat|PROMOTER	hypomethylated	hypermethylated
CpG: 69	ZNF594	p13.2	chr17	5094796	5095422	ag_LACat|INSIDE	hypomethylated	hypermethylated
CpG: 79	GPS2	p13.1	chr17	7218198	7218875	ag_LACat|INSIDE	hypomethylated	hypermethylated
CpG: 55	TMEM107	p13.1	chr17	8079511	8080082	ag_LACat|INSIDE	hypomethylated	hypermethylated
CpG: 56	RANGRF	p13.1	chr17	8191865	8192503	ag_LACat|PROMOTER	hypomethylated	hypermethylated
CpG: 181	MYH10	p13.1	chr17	8532999	8534950	ag_LACat|INSIDE	hypomethylated	hypermethylated
CpG: 156	GAS7	p13.1	chr17	10101054	10102393	ag_LACat|INSIDE	hypomethylated	hypermethylated
CpG: 189	SHISA6	p12	chr17	11143528	11145372	ag_LACat|PROMOTER	hypermethylated	hypomethylated
CpG: 44	RICH2	p12	chr17	12877232	12877721	ag_LACat|INSIDE	hypomethylated	hypermethylated
CpG: 47	HS3ST3B1	p12	chr17	14212350	14212795	ag_LACat|INSIDE	hypomethylated	hypermethylated
CpG: 79	MPRIP	p11.2	chr17	16945434	16946295	ag_LACat|PROMOTER	hypomethylated	hypermethylated
CpG: 88	SLC47A1	p11.2	chr17	19436814	19437651	ag_LACat|PROMOTER	hypomethylated	hypermethylated
CpG: 152	ULK2	p11.2	chr17	19770330	19771465	ag_LACat|INSIDE	hypomethylated	hypermethylated
CpG: 117	CYTSB	p11.2	chr17	20059058	20060038	ag_LACat|PROMOTER	hypomethylated	hypermethylated
CpG: 72	MAP2K3	p11.2	chr17	21178821	21179627	ag_LACat|PROMOTER	hypomethylated	hypermethylated
CpG: 64	SLC46A1	q11.2	chr17	26732783	26733294	ag_LACat|INSIDE	hypomethylated	hypermethylated
CpG: 24	GIT1	q11.2	chr17	27918134	27918390	ag_LACat|DIVERGENT_PROMOTER	hypermethylated	hypomethylated
CpG: 107	SRCIN1	q12	chr17	36717713	36718580	ag_LACat|INSIDE	hypermethylated	hypomethylated
CpG: 37	CWC25	q12	chr17	36981417	36981752	ag_LACat|INSIDE	hypomethylated	hypermethylated
CpG: 150	STAC2	q12	chr17	37380981	37382400	ag_LACat|INSIDE	hypomethylated	hypermethylated
CpG: 61	NAGLU	q21.2	chr17	40688024	40688755	ag_LACat|INSIDE	hypomethylated	hypermethylated
CpG: 86	WNK4	q21.31	chr17	40932301	40933276	ag_LACat|PROMOTER	hypomethylated	hypermethylated
CpG: 75	PYY	q21.31	chr17	42061024	42061589	ag_LACat|INSIDE	hypomethylated	hypermethylated
CpG: 31	PYY	q21.31	chr17	42072143	42072429	ag_LACat|INSIDE	hypomethylated	hypermethylated
CpG: 70	RUNDC3A	q21.31	chr17	42392338	42393078	ag_LACat|INSIDE	hypomethylated	hypermethylated
CpG: 147	KPNB1	q21.32	chr17	45726647	45728251	ag_LACat|PROMOTER	hypomethylated	hypermethylated
CpG: 158	TBKBP1	q21.32	chr17	45771867	45773012	ag_LACat|PROMOTER	hypermethylated	hypomethylated
CpG: 55	SCRN2	q21.32	chr17	45918053	45918752	ag_LACat|INSIDE	hypomethylated	hypermethylated
CpG: 57	SP6	q21.32	chr17	45928212	45928716	ag_LACat|INSIDE	hypomethylated	hypermethylated
CpG: 63	CDK5RAP3	q21.32	chr17	46048051	46048805	ag_LACat|PROMOTER	hypomethylated	hypermethylated
CpG: 104	NXPH3	q21.33	chr17	47653533	47654348	ag_LACat|INSIDE	hypomethylated	hypermethylated
CpG: 54	DLX3	q21.33	chr17	48074103	48074636	ag_LACat|PROMOTER	hypermethylated	hypomethylated
CpG: 60	XYLT2	q21.33	chr17	48423002	48423560	ag_LACat|PROMOTER	hypomethylated	hypermethylated
CpG: 49	COIL	q22	chr17	55038129	55038554	ag_LACat|INSIDE	hypomethylated	hypermethylated
CpG: 84	VEZF1	q22	chr17	56064791	56066004	ag_LACat|INSIDE	hypomethylated	hypermethylated
CpG: 49	LPO	q22	chr17	56326675	56327278	ag_LACat|INSIDE	hypomethylated	hypermethylated
CpG: 33	CA4	q23.1	chr17	58218596	58218913	ag_LACat|PROMOTER	hypomethylated	hypermethylated
CpG: 70	MARCH10	q23.2	chr17	60781148	60781911	ag_LACat|INSIDE	hypermethylated	hypomethylated
CpG: 58	TTYH2	q25.1	chr17	72209742	72210286	ag_LACat|INSIDE	hypomethylated	hypermethylated
CpG: 61	KIF19	q25.1	chr17	72321934	72322490	ag_LACat|PROMOTER	hypomethylated	hypermethylated
CpG: 54	KIF19	q25.1	chr17	72347903	72348275	ag_LACat|INSIDE	hypomethylated	hypermethylated
CpG: 55	GPRC5C	q25.1	chr17	72450018	72450619	ag_LACat|DOWNSTREAM	hypomethylated	hypermethylated
CpG: 82	OTOP3	q25.1	chr17	72931771	72932552	ag_LACat|PROMOTER	hypomethylated	hypermethylated
CpG: 93	C17orf28	q25.1	chr17	72968124	72969074	ag_LACat|INSIDE	hypermethylated	hypomethylated
CpG: 57	ICT1	q25.1	chr17	73008536	73009207	ag_LACat|PROMOTER	hypomethylated	hypermethylated
CpG: 209	CASKIN2	q25.1	chr17	73511027	73512028	ag_LACat|PROMOTER	hypomethylated	hypermethylated
CpG: 50	UNK	q25.1	chr17	73780815	73781249	ag_LACat|INSIDE	hypermethylated	hypomethylated
CpG: 93	UBE2O	q25.1	chr17	74448398	74449038	ag_LACat|INSIDE	hypomethylated	hypermethylated
CpG: 51	BIRC5	q25.3	chr17	76210271	76210597	ag_LACat|INSIDE	hypomethylated	hypermethylated
CpG: 63	SOCS3	q25.3	chr17	76348967	76349431	ag_LACat|DOWNSTREAM	hypomethylated	hypermethylated
CpG: 97	SLC26A11	q25.3	chr17	78194261	78194999	ag_LACat|INSIDE	hypomethylated	hypermethylated
CpG: 136	LOC100294362	q25.3	chr17	78389025	78389711	ag_LACat|PROMOTER	hypomethylated	hypermethylated
CpG: 142	C17orf56	q25.3	chr17	79212494	79212996	ag_LACat|INSIDE	hypomethylated	hypermethylated
CpG: 120	LRRC45	q25.3	chr17	79981012	79981564	ag_LACat|DIVERGENT_PROMOTER	hypomethylated	hypermethylated
CpG: 95	DCXR	q25.3	chr17	79994764	79995609	ag_LACat|INSIDE	hypomethylated	hypermethylated
CpG: 184	GPS1	q25.3	chr17	80009804	80010531	ag_LACat|INSIDE	hypomethylated	hypermethylated
CpG: 100	NARF	q25.3	chr17	80454627	80455517	ag_LACat|DOWNSTREAM	hypomethylated	hypermethylated
CpG: 104	WDR45L	q25.3	chr17	80605262	80606201	ag_LACat|INSIDE	hypomethylated	hypermethylated
CpG: 78	FN3KRP	q25.3	chr17	80674557	80675197	ag_LACat|PROMOTER	hypomethylated	hypermethylated
CpG: 82	LOC642597	p11.31	chr18	5196249	5197399	ag_LACat|INSIDE	hypermethylated	hypomethylated
CpG: 82	EPB41L3	p11.31	chr18	5543476	5544215	ag_LACat|INSIDE	hypermethylated	hypomethylated
CpG: 99	AFG3L2	p11.21	chr18	12376588	12377330	ag_LACat|INSIDE	hypomethylated	hypermethylated
CpG: 66	SLMO1	p11.21	chr18	12407690	12408118	ag_LACat|PROMOTER	hypomethylated	hypermethylated
CpG: 69	SLMO1	p11.21	chr18	12420181	12420891	ag_LACat|INSIDE	hypermethylated	hypomethylated
CpG: 41	ANKRD29	q11.2	chr18	21199461	21199834	ag_LACat|INSIDE	hypomethylated	hypermethylated
CpG: 66	ZNF521	q11.2	chr18	22930029	22930847	ag_LACat|INSIDE	hypermethylated	hypomethylated
CpG: 61	ZNF396	q12.2	chr18	32956834	32957414	ag_LACat|INSIDE	hypomethylated	hypermethylated
CpG: 80	PSTPIP2	q21.1	chr18	43651771	43652502	ag_LACat|INSIDE	hypomethylated	hypermethylated
CpG: 57	HAUS1	q21.1	chr18	43684334	43684886	ag_LACat|INSIDE	hypomethylated	hypermethylated
CpG: 111	SCARNA17	q21.1	chr18	47340415	47340914	ag_LACat|INSIDE	hypomethylated	hypermethylated
CpG: 50	CCDC11	q21.1	chr18	47794470	47794871	ag_LACat|PROMOTER	hypermethylated	hypomethylated
CpG: 32	DCC	q21.2	chr18	49868337	49868724	ag_LACat|INSIDE	hypomethylated	hypermethylated
CpG: 191	PQLC1	q23	chr18	77710767	77712337	ag_LACat|INSIDE	hypomethylated	hypermethylated
CpG: 52	C18orf22	q23	chr18	77794431	77794770	ag_LACat|INSIDE	hypomethylated	hypermethylated
CpG: 68	C19orf20	p13.3	chr19	507425	508066	ag_LACat|PROMOTER	hypomethylated	hypermethylated
CpG: 97	POLRMT	p13.3	chr19	632654	633708	ag_LACat|INSIDE	hypomethylated	hypermethylated
CpG: 114	FSTL3	p13.3	chr19	679841	680756	ag_LACat|INSIDE	hypomethylated	hypermethylated
CpG: 153	LPPR3	p13.3	chr19	821491	822475	ag_LACat|INSIDE	hypomethylated	hypermethylated
CpG: 78	WDR18	p13.3	chr19	984148	984911	ag_LACat|PROMOTER	hypomethylated	hypermethylated
CpG: 43	ABCA7	p13.3	chr19	1039787	1040240	ag_LACat|PROMOTER	hypomethylated	hypermethylated
CpG: 99	ADAMTSL5	p13.3	chr19	1513299	1514008	ag_LACat|PROMOTER	hypomethylated	hypermethylated
CpG: 66	FAM108A1	p13.3	chr19	1884822	1885600	ag_LACat|INSIDE	hypomethylated	hypermethylated
CpG: 77	MKNK2	p13.3	chr19	2041920	2042510	ag_LACat|INSIDE	hypomethylated	hypermethylated
CpG: 242	OAZ1	p13.3	chr19	2269147	2271233	ag_LACat|PROMOTER	hypomethylated	hypermethylated
CpG: 38	GNG7	p13.3	chr19	2611053	2611437	ag_LACat|INSIDE	hypomethylated	hypermethylated
CpG: 151	ZNF555	p13.3	chr19	2840855	2841591	ag_LACat|PROMOTER	hypomethylated	hypermethylated
CpG: 83	ZNF77	p13.3	chr19	2944743	2945479	ag_LACat|INSIDE	hypomethylated	hypermethylated
CpG: 40	TLE2	p13.3	chr19	3036232	3036611	ag_LACat|PROMOTER	hypomethylated	hypermethylated
CpG: 76	NCLN	p13.3	chr19	3185766	3186509	ag_LACat|PROMOTER	hypomethylated	hypermethylated
CpG: 102	FZR1	p13.3	chr19	3505859	3506807	ag_LACat|DIVERGENT_PROMOTER	hypomethylated	hypermethylated
CpG: 57	GIPC3	p13.3	chr19	3585460	3585974	ag_LACat|PROMOTER	hypomethylated	hypermethylated
CpG: 36	ITGB1BP3	p13.3	chr19	3933429	3933842	ag_LACat|INSIDE	hypomethylated	hypermethylated
CpG: 83	MAP2K2	p13.3	chr19	4123742	4124341	ag_LACat|INSIDE	hypomethylated	hypermethylated
CpG: 43	STAP2	p13.3	chr19	4326969	4327397	ag_LACat|INSIDE	hypomethylated	hypermethylated
CpG: 35	TNFAIP8L1	p13.3	chr19	4636212	4636562	ag_LACat|PROMOTER	hypomethylated	hypermethylated
CpG: 91	PTPRS	p13.3	chr19	5293432	5294177	ag_LACat|INSIDE	hypomethylated	hypermethylated
CpG: 158	RPL36	p13.3	chr19	5690208	5691697	ag_LACat|PROMOTER	hypomethylated	hypermethylated
CpG: 65	DUS3L	p13.3	chr19	5790533	5791299	ag_LACat|INSIDE	hypomethylated	hypermethylated
CpG: 91	NRTN	p13.3	chr19	5827732	5828352	ag_LACat|INSIDE	hypomethylated	hypermethylated
CpG: 44	ZNF557	p13.2	chr19	7069445	7069910	ag_LACat|PROMOTER	hypomethylated	hypermethylated
CpG: 65	ARHGEF18	p13.2	chr19	7459793	7460345	ag_LACat|PROMOTER	hypomethylated	hypermethylated
CpG: 65	STXBP2	p13.2	chr19	7701730	7702329	ag_LACat|DIVERGENT_PROMOTER	hypomethylated	hypermethylated
CpG: 133	CLEC4G	p13.2	chr19	7794811	7796337	ag_LACat|INSIDE	hypomethylated	hypermethylated
CpG: 62	ZNF414	p13.2	chr19	8578716	8579160	ag_LACat|INSIDE	hypomethylated	hypermethylated
CpG: 31	ZNF177	p13.2	chr19	9473596	9473993	ag_LACat|PROMOTER	hypomethylated	hypermethylated
CpG: 68	MRPL4	p13.2	chr19	10362786	10363363	ag_LACat|INSIDE	hypomethylated	hypermethylated
CpG: 140	YIPF2	p13.2	chr19	11038949	11039344	ag_LACat|INSIDE	hypomethylated	hypermethylated
CpG: 113	SMARCA4	p13.2	chr19	11071086	11072299	ag_LACat|PROMOTER	hypomethylated	hypermethylated
CpG: 74	EPOR	p13.2	chr19	11493506	11494196	ag_LACat|INSIDE	hypomethylated	hypermethylated
CpG: 82	ZNF653	p13.2	chr19	11616002	11616759	ag_LACat|INSIDE	hypomethylated	hypermethylated
CpG: 59	DNASE2	p13.2	chr19	12991668	12992492	ag_LACat|INSIDE	hypomethylated	hypermethylated
CpG: 18	GCDH	p13.2	chr19	13002373	13002673	ag_LACat|INSIDE	hypomethylated	hypermethylated
CpG: 56	CACNA1A	p13.2	chr19	13616736	13617286	ag_LACat|INSIDE	hypomethylated	hypermethylated
CpG: 69	PKN1	p13.12	chr19	14543864	14544739	ag_LACat|PROMOTER	hypomethylated	hypermethylated
CpG: 147	DNAJB1	p13.12	chr19	14628507	14629651	ag_LACat|INSIDE	hypomethylated	hypermethylated
CpG: 42	USE1	p13.11	chr19	17326138	17326570	ag_LACat|INSIDE	hypomethylated	hypermethylated
CpG: 99	OCEL1	p13.11	chr19	17336899	17337814	ag_LACat|PROMOTER	hypomethylated	hypermethylated
CpG: 71	ABHD8	p13.11	chr19	17413719	17414479	ag_LACat|INSIDE	hypomethylated	hypermethylated
CpG: 84	ANO8	p13.11	chr19	17445275	17445732	ag_LACat|INSIDE	hypomethylated	hypermethylated
CpG: 70	UNC13A	p13.11	chr19	17798656	17799185	ag_LACat|INSIDE	hypomethylated	hypermethylated
CpG: 86	SLC5A5	p13.11	chr19	17982720	17983839	ag_LACat|PROMOTER	hypomethylated	hypermethylated
CpG: 65	SSBP4	p13.11	chr19	18539813	18540275	ag_LACat|INSIDE	hypomethylated	hypermethylated
CpG: 100	C19orf60	p13.11	chr19	18699393	18700565	ag_LACat|PROMOTER	hypomethylated	hypermethylated
CpG: 98	GATAD2A	p13.11	chr19	19495966	19497059	ag_LACat|PROMOTER	hypomethylated	hypermethylated
CpG: 35	C19orf12	q12	chr19	30215258	30215556	ag_LACat|PROMOTER	hypomethylated	hypermethylated
CpG: 48	CCDC123	q13.11	chr19	33462729	33462994	ag_LACat|INSIDE	hypomethylated	hypermethylated
CpG: 51	ZNF30	q13.11	chr19	35417678	35418231	ag_LACat|PROMOTER	hypomethylated	hypermethylated
CpG: 84	TMEM149	q13.12	chr19	36231168	36232184	ag_LACat|INSIDE	hypomethylated	hypermethylated
CpG: 76	KIRREL2	q13.12	chr19	36347061	36348110	ag_LACat|DIVERGENT_PROMOTER	hypomethylated	hypermethylated
CpG: 44	ZNF566	q13.12	chr19	36980150	36980729	ag_LACat|INSIDE	hypomethylated	hypermethylated
CpG: 25	ZNF585B	q13.12	chr19	37708899	37709197	ag_LACat|DIVERGENT_PROMOTER	hypomethylated	hypermethylated
CpG: 57	ZNF569	q13.12	chr19	37957717	37958370	ag_LACat|INSIDE	hypomethylated	hypermethylated
CpG: 64	ZNF570	q13.12	chr19	37959841	37960550	ag_LACat|DIVERGENT_PROMOTER	hypomethylated	hypermethylated
CpG: 53	PSMD8	q13.2	chr19	38865388	38865772	ag_LACat|INSIDE	hypomethylated	hypermethylated
CpG: 35	ECH1	q13.2	chr19	39322284	39322572	ag_LACat|INSIDE	hypomethylated	hypermethylated
CpG: 72	PAF1	q13.2	chr19	39881309	39881831	ag_LACat|INSIDE	hypomethylated	hypermethylated
CpG: 56	NUMBL	q13.2	chr19	41168747	41169390	ag_LACat|DOWNSTREAM	hypomethylated	hypermethylated
CpG: 18	ATP5SL	q13.2	chr19	41945655	41945948	ag_LACat|PROMOTER	hypomethylated	hypermethylated
CpG: 54	RABAC1	q13.2	chr19	42462912	42463711	ag_LACat|INSIDE	hypomethylated	hypermethylated
CpG: 92	GRIK5	q13.2	chr19	42502686	42503435	ag_LACat|INSIDE	hypomethylated	hypermethylated
CpG: 120	DEDD2	q13.2	chr19	42720803	42722167	ag_LACat|INSIDE	hypomethylated	hypermethylated
CpG: 41	ZNF526	q13.2	chr19	42724224	42724639	ag_LACat|DIVERGENT_PROMOTER	hypomethylated	hypermethylated
CpG: 31	XRCC1	q13.31	chr19	44079545	44079938	ag_LACat|INSIDE	hypomethylated	hypermethylated
CpG: 34	ZNF221	q13.31	chr19	44455300	44455686	ag_LACat|PROMOTER	hypomethylated	hypermethylated
CpG: 52	DMWD	q13.32	chr19	46295907	46296318	ag_LACat|INSIDE	hypomethylated	hypermethylated
CpG: 52	PNMAL1	q13.32	chr19	46974565	46975108	ag_LACat|INSIDE	hypomethylated	hypermethylated
CpG: 49	SAE1	q13.32	chr19	47633891	47634347	ag_LACat|PROMOTER	hypomethylated	hypermethylated
CpG: 50	GLTSCR2	q13.33	chr19	48246715	48247090	ag_LACat|PROMOTER	hypomethylated	hypermethylated
CpG: 69	SEPW1	q13.33	chr19	48281556	48282328	ag_LACat|PROMOTER	hypomethylated	hypermethylated
CpG: 108	RASIP1	q13.33	chr19	49242044	49242928	ag_LACat|INSIDE	hypomethylated	hypermethylated
CpG: 70	FUT1	q13.33	chr19	49255772	49256481	ag_LACat|INSIDE	hypomethylated	hypermethylated
CpG: 45	BAX	q13.33	chr19	49457881	49458524	ag_LACat|PROMOTER	hypomethylated	hypermethylated
CpG: 86	SNRNP70	q13.33	chr19	49588373	49589105	ag_LACat|PROMOTER	hypomethylated	hypermethylated
CpG: 47	SLC17A7	q13.33	chr19	49935776	49936310	ag_LACat|INSIDE	hypomethylated	hypermethylated
CpG: 73	RCN3	q13.33	chr19	50037161	50037645	ag_LACat|INSIDE	hypomethylated	hypermethylated
CpG: 43	MED25	q13.33	chr19	50321434	50321745	ag_LACat|DIVERGENT_PROMOTER	hypomethylated	hypermethylated
CpG: 53	AKT1S1	q13.33	chr19	50372949	50373315	ag_LACat|INSIDE	hypomethylated	hypermethylated
CpG: 76	NUP62	q13.33	chr19	50432778	50433135	ag_LACat|PROMOTER	hypomethylated	hypermethylated
CpG: 31	SIGLEC10	q13.41	chr19	51924994	51925457	ag_LACat|PROMOTER	hypomethylated	hypermethylated
CpG: 34	NCRNA00085	q13.41	chr19	52206277	52206756	ag_LACat|INSIDE	hypomethylated	hypermethylated
CpG: 43	ZNF480	q13.41	chr19	52800475	52800888	ag_LACat|INSIDE	hypomethylated	hypermethylated
CpG: 55	ZNF701	q13.41	chr19	53073457	53074024	ag_LACat|PROMOTER	hypomethylated	hypermethylated
CpG: 46	ZNF83	q13.41	chr19	53141542	53141800	ag_LACat|INSIDE	hypomethylated	hypermethylated
CpG: 45	ZNF331	q13.42	chr19	54023899	54024410	ag_LACat|PROMOTER	hypomethylated	hypermethylated
CpG: 54	NDUFA3	q13.42	chr19	54606037	54606590	ag_LACat|DIVERGENT_PROMOTER	hypomethylated	hypermethylated
CpG: 83	EPS8L1	q13.42	chr19	55598078	55598879	ag_LACat|INSIDE	hypomethylated	hypermethylated
CpG: 79	CCDC106	q13.42	chr19	56159292	56159755	ag_LACat|INSIDE	hypomethylated	hypermethylated
CpG: 41	ZNF444	q13.43	chr19	56652309	56652671	ag_LACat|PROMOTER	hypomethylated	hypermethylated
CpG: 73	ZNF264	q13.43	chr19	57702669	57703381	ag_LACat|PROMOTER	hypomethylated	hypermethylated
CpG: 46	ZNF134	q13.43	chr19	58125511	58125928	ag_LACat|PROMOTER	hypomethylated	hypermethylated
CpG: 41	ZNF551	q13.43	chr19	58193294	58193645	ag_LACat|PROMOTER	hypomethylated	hypermethylated
CpG: 42	ZNF671	q13.43	chr19	58238643	58238986	ag_LACat|INSIDE	hypomethylated	hypermethylated
CpG: 52	ZNF256	q13.43	chr19	58458642	58459235	ag_LACat|INSIDE	hypermethylated	hypomethylated
CpG: 79	ZNF329	q13.43	chr19	58666009	58666762	ag_LACat|PROMOTER	hypomethylated	hypermethylated
CpG: 73	ZNF274	q13.43	chr19	58694463	58695140	ag_LACat|INSIDE	hypomethylated	hypermethylated
CpG: 62	ZNF544	q13.43	chr19	58739949	58740536	ag_LACat|PROMOTER	hypomethylated	hypermethylated
CpG: 115	ZNF497	q13.43	chr19	58873255	58874484	ag_LACat|INSIDE	hypomethylated	hypermethylated
CpG: 81	ZNF584	q13.43	chr19	58912273	58913080	ag_LACat|PROMOTER	hypomethylated	hypermethylated
CpG: 63	ZNF324B	q13.43	chr19	58962779	58963230	ag_LACat|PROMOTER	hypomethylated	hypermethylated
CpG: 58	CHMP2A	q13.43	chr19	59066138	59066623	ag_LACat|INSIDE	hypomethylated	hypermethylated
CpG: 30	IDH3B	p13	chr20	2644526	2644865	ag_LACat|INSIDE	hypomethylated	hypermethylated
CpG: 138	VPS16	p13	chr20	2821341	2821918	ag_LACat|DIVERGENT_PROMOTER	hypomethylated	hypermethylated
CpG: 101	AVP	p13	chr20	3073208	3074256	ag_LACat|PROMOTER	hypermethylated	hypomethylated
CpG: 35	FASTKD5	p13	chr20	3140255	3140539	ag_LACat|INSIDE	hypomethylated	hypermethylated
CpG: 56	CDC25B	p13	chr20	3776651	3777364	ag_LACat|INSIDE	hypermethylated	hypomethylated
CpG: 104	CRLS1	p12.3	chr20	5986586	5987318	ag_LACat|PROMOTER	hypermethylated	hypomethylated
CpG: 97	BFSP1	p12.1	chr20	17511573	17512180	ag_LACat|INSIDE	hypermethylated	hypomethylated
CpG: 84	CST3	p11.21	chr20	23617932	23618582	ag_LACat|INSIDE	hypomethylated	hypermethylated
CpG: 42	GINS1	p11.21	chr20	25388229	25388650	ag_LACat|PROMOTER	hypomethylated	hypermethylated
CpG: 96	CBFA2T2	q11.21	chr20	32077692	32078496	ag_LACat|PROMOTER	hypomethylated	hypermethylated
CpG: 82	C20orf144	q11.22	chr20	32251171	32251709	ag_LACat|INSIDE	hypomethylated	hypermethylated
CpG: 86	TP53INP2	q11.22	chr20	33291830	33292567	ag_LACat|PROMOTER	hypermethylated	hypomethylated
CpG: 72	DSN1	q11.23	chr20	35401800	35402478	ag_LACat|INSIDE	hypomethylated	hypermethylated
CpG: 185	PLCG1	q12	chr20	39765239	39766626	ag_LACat|PROMOTER	hypermethylated	hypomethylated
CpG: 68	ELMO2	q13.12	chr20	45034747	45035371	ag_LACat|INSIDE	hypomethylated	hypermethylated
CpG: 87	SNAI1	q13.13	chr20	48598929	48599680	ag_LACat|PROMOTER	hypomethylated	hypermethylated
CpG: 173	CBLN4	q13.2	chr20	54578565	54580647	ag_LACat|INSIDE	hypermethylated	hypomethylated
CpG: 90	SLMO2	q13.32	chr20	57617503	57618205	ag_LACat|INSIDE	hypomethylated	hypermethylated
CpG: 247	GATA5	q13.33	chr20	61049539	61051895	ag_LACat|INSIDE	hypomethylated	hypermethylated
CpG: 81	C20orf200	q13.33	chr20	61148229	61148847	ag_LACat|INSIDE	hypomethylated	hypermethylated
CpG: 127	COL9A3	q13.33	chr20	61447653	61448924	ag_LACat|PROMOTER	hypomethylated	hypermethylated
CpG: 142	HAR1B	q13.33	chr20	61733247	61734459	ag_LACat|INSIDE	hypomethylated	hypermethylated
CpG: 44	C20orf195	q13.33	chr20	62185129	62185565	ag_LACat|INSIDE	hypomethylated	hypermethylated
CpG: 75	DNAJC5	q13.33	chr20	62525752	62526399	ag_LACat|PROMOTER	hypermethylated	hypomethylated
CpG: 85	PCMTD2	q13.33	chr20	62886651	62887481	ag_LACat|PROMOTER	hypomethylated	hypermethylated
CpG: 44	RWDD2B	q21.3	chr21	30391285	30391720	ag_LACat|INSIDE	hypomethylated	hypermethylated
CpG: 61	GRIK1	q21.3	chr21	31311396	31312103	ag_LACat|INSIDE	hypermethylated	hypomethylated
CpG: 64	WRB	q22.2	chr21	40752044	40752830	ag_LACat|PROMOTER	hypomethylated	hypermethylated
CpG: 34	DSCAM	q22.2	chr21	42213528	42213960	ag_LACat|INSIDE	hypomethylated	hypermethylated
CpG: 57	PDXK	q22.3	chr21	45148467	45149222	ag_LACat|INSIDE	hypomethylated	hypermethylated
CpG: 83	RRP1	q22.3	chr21	45209172	45209866	ag_LACat|PROMOTER	hypomethylated	hypermethylated
CpG: 197	COL18A1	q22.3	chr21	46824518	46826275	ag_LACat|PROMOTER	hypomethylated	hypermethylated
CpG: 141	MCM3APAS	q22.3	chr21	47649172	47649630	ag_LACat|INSIDE	hypermethylated	hypomethylated
CpG: 96	C21orf57	q22.3	chr21	47705788	47706388	ag_LACat|DIVERGENT_PROMOTER	hypermethylated	hypomethylated
CpG: 158	IL17RA	q11.1	chr22	17565498	17566950	ag_LACat|PROMOTER	hypomethylated	hypermethylated
CpG: 130	GP1BB	q11.21	chr22	19705558	19706559	ag_LACat|PROMOTER	hypermethylated	hypomethylated
CpG: 83	C22orf25	q11.21	chr22	20008406	20009024	ag_LACat|DIVERGENT_PROMOTER	hypermethylated	hypomethylated
CpG: 146	TRMT2A	q11.21	chr22	20104386	20104884	ag_LACat|INSIDE	hypomethylated	hypermethylated
CpG: 248	SCARF2	q11.21	chr22	20783487	20786135	ag_LACat|INSIDE	hypomethylated	hypermethylated
CpG: 54	MED15	q11.21	chr22	20861693	20862228	ag_LACat|PROMOTER	hypomethylated	hypermethylated
CpG: 114	GNAZ	q11.22	chr22	23412237	23413558	ag_LACat|PROMOTER	hypermethylated	hypomethylated
CpG: 107	DERL3	q11.23	chr22	24180535	24181659	ag_LACat|INSIDE	hypomethylated	hypermethylated
CpG: 87	CYTSA	q11.23	chr22	24666597	24667480	ag_LACat|PROMOTER	hypomethylated	hypermethylated
CpG: 103	C22orf13	q11.23	chr22	24950840	24951372	ag_LACat|INSIDE	hypermethylated	hypomethylated
CpG: 48	MIAT	q12.1	chr22	27053047	27053664	ag_LACat|PROMOTER	hypomethylated	hypermethylated
CpG: 91	TUG1	q12.2	chr22	31364956	31365554	ag_LACat|DIVERGENT_PROMOTER	hypermethylated	hypomethylated
CpG: 61	SELM	q12.2	chr22	31503238	31503923	ag_LACat|INSIDE	hypermethylated	hypomethylated
CpG: 69	GALR3	q13.1	chr22	38214503	38215122	ag_LACat|PROMOTER	hypomethylated	hypermethylated
CpG: 159	JOSD1	q13.1	chr22	39096445	39097742	ag_LACat|DIVERGENT_PROMOTER	hypomethylated	hypermethylated
CpG: 50	MAP3K7IP1	q13.1	chr22	39795644	39795998	ag_LACat|PROMOTER	hypomethylated	hypermethylated
CpG: 91	TNRC6B	q13.1	chr22	40440814	40441735	ag_LACat|INSIDE	hypomethylated	hypermethylated
CpG: 51	TTLL1	q13.2	chr22	43485071	43485507	ag_LACat|INSIDE	hypomethylated	hypermethylated
CpG: 61	PNPLA5	q13.31	chr22	44287584	44288032	ag_LACat|INSIDE	hypomethylated	hypermethylated
CpG: 71	PRR5	q13.31	chr22	45064120	45065112	ag_LACat|PROMOTER	hypomethylated	hypermethylated
CpG: 83	ATXN10	q13.31	chr22	46067462	46068467	ag_LACat|PROMOTER	hypomethylated	hypermethylated
CpG: 201	FAM19A5	q13.32	chr22	48970819	48972926	ag_LACat|PROMOTER	hypomethylated	hypermethylated
CpG: 363	PIM3	q13.33	chr22	50353701	50356604	ag_LACat|PROMOTER	hypomethylated	hypermethylated
CpG: 101	HDAC10	q13.33	chr22	50689223	50689995	ag_LACat|INSIDE	hypomethylated	hypermethylated
CpG: 112	PPP2R3B	p22.33	chrX	333793	335106	ag_LACat|INSIDE	hypomethylated	hypermethylated
CpG: 149	PPP2R3B	p22.33	chrX	346977	348215	ag_LACat|INSIDE	hypomethylated	hypermethylated
CpG: 62	ARHGAP6	p22.2	chrX	11445565	11446106	ag_LACat|INSIDE	hypermethylated	hypomethylated
CpG: 68	REPS2	p22.2	chrX	16964628	16965514	ag_LACat|PROMOTER	hypomethylated	hypermethylated
CpG: 56	MAP3K15	p22.12	chrX	19532977	19533590	ag_LACat|INSIDE	hypomethylated	hypermethylated
CpG: 51	DMD	p21.2	chrX	31284519	31284972	ag_LACat|INSIDE	hypermethylated	hypomethylated
CpG: 50	NYX	p11.4	chrX	41301437	41302011	ag_LACat|PROMOTER	hypomethylated	hypermethylated
CpG: 153	CASK	p11.4	chrX	41782132	41783243	ag_LACat|INSIDE	hypermethylated	hypomethylated
CpG: 51	PRAF2	p11.23	chrX	48931565	48931899	ag_LACat|INSIDE	hypomethylated	hypermethylated
CpG: 53	MAGIX	p11.23	chrX	49022370	49023084	ag_LACat|INSIDE	hypermethylated	hypomethylated
CpG: 60	GSPT2	p11.22	chrX	51486499	51487030	ag_LACat|INSIDE	hypermethylated	hypomethylated
CpG: 98	IQSEC2	p11.22	chrX	53349827	53350274	ag_LACat|INSIDE	hypermethylated	hypomethylated
CpG: 60	YIPF6	q12	chrX	67718457	67719027	ag_LACat|PROMOTER	hypermethylated	hypomethylated
CpG: 79	STARD8	q13.1	chrX	67913341	67914065	ag_LACat|PROMOTER	hypermethylated	hypomethylated
CpG: 104	RGAG4	q13.1	chrX	71350929	71352114	ag_LACat|INSIDE	hypomethylated	hypermethylated
CpG: 31	ZDHHC15	q13.3	chrX	74742733	74743155	ag_LACat|INSIDE	hypermethylated	hypomethylated
CpG: 63	POU3F4	q21.1	chrX	82763615	82764413	ag_LACat|INSIDE	hypermethylated	hypomethylated
CpG: 61	ZMAT1	q22.1	chrX	101186492	101187207	ag_LACat|INSIDE	hypomethylated	hypermethylated
CpG: 90	GPRASP2	q22.1	chrX	101967090	101967974	ag_LACat|PROMOTER	hypomethylated	hypermethylated
CpG: 66	CXorf39	q22.2	chrX	103411045	103411703	ag_LACat|DIVERGENT_PROMOTER	hypermethylated	hypomethylated
CpG: 52	TSC22D3	q22.3	chrX	106959405	106959851	ag_LACat|INSIDE	hypermethylated	hypomethylated
CpG: 51	KLHL13	q24	chrX	117250244	117250702	ag_LACat|INSIDE	hypermethylated	hypomethylated
CpG: 38	LONRF3	q24	chrX	118107481	118107923	ag_LACat|PROMOTER	hypermethylated	hypomethylated
CpG: 29	GRIA3	q25	chrX	122318725	122319130	ag_LACat|INSIDE	hypermethylated	hypomethylated
CpG: 79	GPC3	q26.2	chrX	133119018	133120012	ag_LACat|INSIDE	hypermethylated	hypomethylated
CpG: 83	FAM127A	q26.3	chrX	134166129	134166439	ag_LACat|DIVERGENT_PROMOTER	hypermethylated	hypomethylated
CpG: 74	SLC9A6	q26.3	chrX	135067470	135068327	ag_LACat|PROMOTER	hypermethylated	hypomethylated
CpG: 104	ARHGEF6	q26.3	chrX	135849019	135850201	ag_LACat|INSIDE	hypermethylated	hypomethylated
CpG: 98	SLITRK2	q27.3	chrX	144899355	144900272	ag_LACat|PROMOTER	hypermethylated	hypomethylated
CpG: 106	MTM1	q28	chrX	149736752	149737780	ag_LACat|PROMOTER	hypermethylated	hypomethylated
CpG: 128	FAM58A	q28	chrX	152864049	152865222	ag_LACat|INSIDE	hypomethylated	hypermethylated
CpG: 62	MTCP1NB	q28	chrX	154299029	154299326	ag_LACat|INSIDE	hypermethylated	hypomethylated
CpG: 112	PPP2R3B	p11.32	chrY	283793	285106	ag_LACat|INSIDE	hypomethylated	hypermethylated
CpG: 149	PPP2R3B	p11.32	chrY	296977	298215	ag_LACat|INSIDE	hypomethylated	hypermethylated
